# Supplementary material for: Tumor Suppressive Role of the PRELP Gene in Ovarian Clear Cell Carcinoma
Source: J Pers Med. 2022 Dec 2;12(12):1999. doi: 10.3390/jpm12121999 (PMC9785654; doi:10.3390/jpm12121999)
Supplement: Supplementary file 1 [file jpm-12-01999-s001.zip]

Archive with 7 entries (7 files):
- Supplementary Figure S1.png
- Supplementary Figure S2.png
- Supplementary Figure S3_revised.png
- Supplementary Figure S4.png
- Supplementary Raw Data S1.png
- Supplementary Tables_S1-S11.xlsx
- Supplementary_materials_legends_revised.docx
