# Supplementary material for: Tumor Suppressive Role of the PRELP Gene in Ovarian Clear Cell Carcinoma
Source: J Pers Med. 2022 Dec 2;12(12):1999. doi: 10.3390/jpm12121999 (PMC9785654; doi:10.3390/jpm12121999)
Supplement: Supplementary file 1 [file jpm-12-01999-s001.zip › Supplementary Tables_S1-S11.xlsx]

## Sheet:  Table S1
Supplementary Table S1 | Clinical sample characteristics
Sample No.	Origin	Type of Cancer	TNM staging
			pT	pN	pM
1	The Univrsity of Tokyo Hospital	OCCC	3c	0	0
2	The Univrsity of Tokyo Hospital	OCCC	1c	0	0
3	The Univrsity of Tokyo Hospital	OCCC	1c	0	0
4	The Univrsity of Tokyo Hospital	OCCC	1a	0	0
5	The Univrsity of Tokyo Hospital	OCCC	1c	0	0
6	NCCH	OCCC	3a	1	0
7	NCCH	OCCC	2a	0	0
8	NCCH	HGSOC	2a	0	0
9	NCCH	Low-grade serous ovarian carcinoma	3a	0	0
10	NCCH	Carcinosarcoma	1a	0	0

## Sheet: Table S2
Supplementary Table S2 | The individual data for the correlation between PRELP mRNA expression and ovarian tissue types.
Sample ID	Study name	Sample type	Category	mRNA expression1
GTEX-13OVI-0726-SM-5L3DD	GTEX	Normal Tissue	GTEX Ovary	15.89
GTEX-13N11-0526-SM-5IJFI	GTEX	Normal Tissue	GTEX Ovary	15.48
GTEX-13D11-1126-SM-5KLYS	GTEX	Normal Tissue	GTEX Ovary	15.41
GTEX-1399S-2126-SM-5J2MH	GTEX	Normal Tissue	GTEX Ovary	15.38
GTEX-ZV6S-1426-SM-59HKX	GTEX	Normal Tissue	GTEX Ovary	15.24
GTEX-T6MO-1126-SM-4DM5D	GTEX	Normal Tissue	GTEX Ovary	15.22
GTEX-TSE9-2226-SM-4DXUR	GTEX	Normal Tissue	GTEX Ovary	15.22
GTEX-P4QT-2426-SM-3NMCL	GTEX	Normal Tissue	GTEX Ovary	15.15
GTEX-WEY5-0626-SM-4LMIA	GTEX	Normal Tissue	GTEX Ovary	15.09
GTEX-13PL7-2326-SM-5L3FY	GTEX	Normal Tissue	GTEX Ovary	15.07
GTEX-WXYG-1426-SM-4ONCK	GTEX	Normal Tissue	GTEX Ovary	14.91
GTEX-RU1J-0826-SM-46MUU	GTEX	Normal Tissue	GTEX Ovary	14.88
GTEX-XUZC-1026-SM-4BOPY	GTEX	Normal Tissue	GTEX Ovary	14.88
GTEX-S32W-1226-SM-4AD67	GTEX	Normal Tissue	GTEX Ovary	14.86
GTEX-XV7Q-1426-SM-4BRWA	GTEX	Normal Tissue	GTEX Ovary	14.85
GTEX-11I78-1926-SM-59878	GTEX	Normal Tissue	GTEX Ovary	14.81
GTEX-11VI4-1026-SM-5EQM1	GTEX	Normal Tissue	GTEX Ovary	14.77
GTEX-11EMC-1726-SM-5H11P	GTEX	Normal Tissue	GTEX Ovary	14.72
GTEX-ZYFG-1726-SM-5GZZB	GTEX	Normal Tissue	GTEX Ovary	14.7
GTEX-1117F-2226-SM-5N9CH	GTEX	Normal Tissue	GTEX Ovary	14.66
GTEX-12WSG-1426-SM-5FQUK	GTEX	Normal Tissue	GTEX Ovary	14.61
GTEX-14AS3-1326-SM-5RQJE	GTEX	Normal Tissue	GTEX Ovary	14.58
GTEX-13FTX-0926-SM-5IFF7	GTEX	Normal Tissue	GTEX Ovary	14.57
GTEX-13OVJ-2426-SM-5KM3I	GTEX	Normal Tissue	GTEX Ovary	14.56
GTEX-P4PP-2426-SM-3P61L	GTEX	Normal Tissue	GTEX Ovary	14.56
GTEX-UJHI-1226-SM-4IHLR	GTEX	Normal Tissue	GTEX Ovary	14.56
GTEX-11XUK-1626-SM-5GU5O	GTEX	Normal Tissue	GTEX Ovary	14.55
GTEX-13QBU-1526-SM-5LU3W	GTEX	Normal Tissue	GTEX Ovary	14.53
GTEX-ZLWG-0926-SM-4WWC3	GTEX	Normal Tissue	GTEX Ovary	14.5
GTEX-12WSK-1926-SM-5LZVK	GTEX	Normal Tissue	GTEX Ovary	14.49
GTEX-P78B-1926-SM-3P616	GTEX	Normal Tissue	GTEX Ovary	14.49
GTEX-RWS6-1026-SM-47JXD	GTEX	Normal Tissue	GTEX Ovary	14.48
GTEX-U3ZN-1026-SM-4DXTC	GTEX	Normal Tissue	GTEX Ovary	14.44
GTEX-PWN1-2426-SM-48TDD	GTEX	Normal Tissue	GTEX Ovary	14.43
GTEX-RU72-2226-SM-46MUE	GTEX	Normal Tissue	GTEX Ovary	14.4
GTEX-1269C-1826-SM-5N9E1	GTEX	Normal Tissue	GTEX Ovary	14.36
GTEX-WYBS-2426-SM-4ONDI	GTEX	Normal Tissue	GTEX Ovary	14.31
GTEX-POMQ-1426-SM-3P61D	GTEX	Normal Tissue	GTEX Ovary	14.3
GTEX-Y3IK-2026-SM-4YCDG	GTEX	Normal Tissue	GTEX Ovary	14.24
GTEX-ZC5H-2026-SM-5CVN2	GTEX	Normal Tissue	GTEX Ovary	14.19
GTEX-11ZVC-1426-SM-5EGGA	GTEX	Normal Tissue	GTEX Ovary	14.17
GTEX-S341-0726-SM-4AD5R	GTEX	Normal Tissue	GTEX Ovary	14.17
GTEX-ZZPU-2126-SM-5EGIU	GTEX	Normal Tissue	GTEX Ovary	14.17
GTEX-139D8-2426-SM-5KM3A	GTEX	Normal Tissue	GTEX Ovary	14.14
GTEX-11ZTS-1926-SM-5CVLA	GTEX	Normal Tissue	GTEX Ovary	14.12
GTEX-TML8-0926-SM-4DXSJ	GTEX	Normal Tissue	GTEX Ovary	14.12
GTEX-13PVR-1226-SM-5RQJ2	GTEX	Normal Tissue	GTEX Ovary	14.11
GTEX-QCQG-1426-SM-48U22	GTEX	Normal Tissue	GTEX Ovary	14.09
GTEX-ZYWO-1926-SM-5E456	GTEX	Normal Tissue	GTEX Ovary	14.08
GTEX-PLZ4-2826-SM-3P617	GTEX	Normal Tissue	GTEX Ovary	14.06
GTEX-11DXX-1426-SM-5GIDU	GTEX	Normal Tissue	GTEX Ovary	14.02
GTEX-ZP4G-0626-SM-4WWF1	GTEX	Normal Tissue	GTEX Ovary	14
GTEX-13W3W-1526-SM-5LU5I	GTEX	Normal Tissue	GTEX Ovary	13.99
GTEX-W5WG-0926-SM-4RTX9	GTEX	Normal Tissue	GTEX Ovary	13.92
GTEX-X15G-1726-SM-4PQZN	GTEX	Normal Tissue	GTEX Ovary	13.92
GTEX-Y114-1726-SM-4TT7U	GTEX	Normal Tissue	GTEX Ovary	13.91
GTEX-OHPK-2426-SM-3MJGH	GTEX	Normal Tissue	GTEX Ovary	13.88
GTEX-PWCY-1326-SM-48TCU	GTEX	Normal Tissue	GTEX Ovary	13.87
GTEX-WI4N-2526-SM-4OOSE	GTEX	Normal Tissue	GTEX Ovary	13.84
GTEX-XMD3-2326-SM-4AT5H	GTEX	Normal Tissue	GTEX Ovary	13.78
GTEX-11ZTT-1826-SM-5CVLN	GTEX	Normal Tissue	GTEX Ovary	13.75
GTEX-131YS-2226-SM-5P9G8	GTEX	Normal Tissue	GTEX Ovary	13.71
GTEX-XYKS-1726-SM-4E3IO	GTEX	Normal Tissue	GTEX Ovary	13.7
GTEX-PWOO-1726-SM-48TDC	GTEX	Normal Tissue	GTEX Ovary	13.67
GTEX-Q734-0726-SM-48TZP	GTEX	Normal Tissue	GTEX Ovary	13.62
GTEX-WYVS-1526-SM-4OND4	GTEX	Normal Tissue	GTEX Ovary	13.62
GTEX-YFC4-2726-SM-5IFJW	GTEX	Normal Tissue	GTEX Ovary	13.62
GTEX-T5JW-0426-SM-4DM7M	GTEX	Normal Tissue	GTEX Ovary	13.6
GTEX-13QIC-1526-SM-5IJFL	GTEX	Normal Tissue	GTEX Ovary	13.59
GTEX-146FH-2526-SM-5Q5BP	GTEX	Normal Tissue	GTEX Ovary	13.59
GTEX-S4UY-1026-SM-4AD53	GTEX	Normal Tissue	GTEX Ovary	13.55
GTEX-WWYW-2726-SM-4MVOP	GTEX	Normal Tissue	GTEX Ovary	13.53
GTEX-11GSP-0226-SM-5A5KV	GTEX	Normal Tissue	GTEX Ovary	13.46
GTEX-X4EO-2426-SM-4QASD	GTEX	Normal Tissue	GTEX Ovary	13.44
GTEX-YJ8O-1026-SM-5CVM5	GTEX	Normal Tissue	GTEX Ovary	13.41
GTEX-13VXT-1526-SM-5LU3J	GTEX	Normal Tissue	GTEX Ovary	13.4
GTEX-T2IS-2026-SM-4DM6W	GTEX	Normal Tissue	GTEX Ovary	13.27
GTEX-X8HC-2726-SM-46MUA	GTEX	Normal Tissue	GTEX Ovary	13.25
GTEX-13U4I-2126-SM-5LU55	GTEX	Normal Tissue	GTEX Ovary	13.24
GTEX-12WSJ-1226-SM-5LU91	GTEX	Normal Tissue	GTEX Ovary	13.22
GTEX-RTLS-2326-SM-46MUH	GTEX	Normal Tissue	GTEX Ovary	13.22
GTEX-QVJO-3126-SM-4R1KC	GTEX	Normal Tissue	GTEX Ovary	13.14
GTEX-133LE-1226-SM-5IFGC	GTEX	Normal Tissue	GTEX Ovary	13.01
GTEX-145ME-1226-SM-5SIB6	GTEX	Normal Tissue	GTEX Ovary	12.92
GTEX-13O3O-2726-SM-5KM35	GTEX	Normal Tissue	GTEX Ovary	12.91
GTEX-ZVT3-2626-SM-5GU5L	GTEX	Normal Tissue	GTEX Ovary	12.88
GTEX-12WSB-2226-SM-5GCOS	GTEX	Normal Tissue	GTEX Ovary	12.82
GTEX-OHPL-2426-SM-48TDN	GTEX	Normal Tissue	GTEX Ovary	12.32
TCGA-29-2414-02	TCGA	Recurrent Tumor	TCGA Ovarian Serous Cystadenocarcinoma	13.77
TCGA-23-1023-01	TCGA	Recurrent Tumor	TCGA Ovarian Serous Cystadenocarcinoma	11.58
TCGA-29-1705-02	TCGA	Recurrent Tumor	TCGA Ovarian Serous Cystadenocarcinoma	11.29
TCGA-61-2008-02	TCGA	Recurrent Tumor	TCGA Ovarian Serous Cystadenocarcinoma	9.56
TCGA-13-0913-02	TCGA	Recurrent Tumor	TCGA Ovarian Serous Cystadenocarcinoma	8.986
TCGA-29-1770-02	TCGA	Recurrent Tumor	TCGA Ovarian Serous Cystadenocarcinoma	8.389
TCGA-29-1707-02	TCGA	Recurrent Tumor	TCGA Ovarian Serous Cystadenocarcinoma	7.787
TCGA-13-1489-02	TCGA	Recurrent Tumor	TCGA Ovarian Serous Cystadenocarcinoma	7.118
TCGA-20-1683-01	TCGA	Primary Tumor	TCGA Ovarian Serous Cystadenocarcinoma	14.99
TCGA-29-2414-01	TCGA	Primary Tumor	TCGA Ovarian Serous Cystadenocarcinoma	14.88
TCGA-30-1853-01	TCGA	Primary Tumor	TCGA Ovarian Serous Cystadenocarcinoma	14.84
TCGA-24-2271-01	TCGA	Primary Tumor	TCGA Ovarian Serous Cystadenocarcinoma	14.82
TCGA-13-1409-01	TCGA	Primary Tumor	TCGA Ovarian Serous Cystadenocarcinoma	14.75
TCGA-36-1569-01	TCGA	Primary Tumor	TCGA Ovarian Serous Cystadenocarcinoma	14.66
TCGA-10-0931-01	TCGA	Primary Tumor	TCGA Ovarian Serous Cystadenocarcinoma	14.37
TCGA-24-2036-01	TCGA	Primary Tumor	TCGA Ovarian Serous Cystadenocarcinoma	14.35
TCGA-61-1721-01	TCGA	Primary Tumor	TCGA Ovarian Serous Cystadenocarcinoma	14.19
TCGA-57-1583-01	TCGA	Primary Tumor	TCGA Ovarian Serous Cystadenocarcinoma	14.17
TCGA-24-1553-01	TCGA	Primary Tumor	TCGA Ovarian Serous Cystadenocarcinoma	14.13
TCGA-24-2024-01	TCGA	Primary Tumor	TCGA Ovarian Serous Cystadenocarcinoma	14.12
TCGA-04-1542-01	TCGA	Primary Tumor	TCGA Ovarian Serous Cystadenocarcinoma	14.1
TCGA-24-1923-01	TCGA	Primary Tumor	TCGA Ovarian Serous Cystadenocarcinoma	14.03
TCGA-24-1469-01	TCGA	Primary Tumor	TCGA Ovarian Serous Cystadenocarcinoma	14.02
TCGA-24-1845-01	TCGA	Primary Tumor	TCGA Ovarian Serous Cystadenocarcinoma	13.96
TCGA-36-1570-01	TCGA	Primary Tumor	TCGA Ovarian Serous Cystadenocarcinoma	13.86
TCGA-20-1684-01	TCGA	Primary Tumor	TCGA Ovarian Serous Cystadenocarcinoma	13.84
TCGA-23-1110-01	TCGA	Primary Tumor	TCGA Ovarian Serous Cystadenocarcinoma	13.77
TCGA-04-1332-01	TCGA	Primary Tumor	TCGA Ovarian Serous Cystadenocarcinoma	13.73
TCGA-25-1871-01	TCGA	Primary Tumor	TCGA Ovarian Serous Cystadenocarcinoma	13.6
TCGA-09-1669-01	TCGA	Primary Tumor	TCGA Ovarian Serous Cystadenocarcinoma	13.49
TCGA-13-0765-01	TCGA	Primary Tumor	TCGA Ovarian Serous Cystadenocarcinoma	13.49
TCGA-13-1497-01	TCGA	Primary Tumor	TCGA Ovarian Serous Cystadenocarcinoma	13.49
TCGA-09-1661-01	TCGA	Primary Tumor	TCGA Ovarian Serous Cystadenocarcinoma	13.44
TCGA-04-1331-01	TCGA	Primary Tumor	TCGA Ovarian Serous Cystadenocarcinoma	13.38
TCGA-04-1347-01	TCGA	Primary Tumor	TCGA Ovarian Serous Cystadenocarcinoma	13.36
TCGA-36-1580-01	TCGA	Primary Tumor	TCGA Ovarian Serous Cystadenocarcinoma	13.34
TCGA-23-1114-01	TCGA	Primary Tumor	TCGA Ovarian Serous Cystadenocarcinoma	13.21
TCGA-04-1357-01	TCGA	Primary Tumor	TCGA Ovarian Serous Cystadenocarcinoma	13.18
TCGA-24-1565-01	TCGA	Primary Tumor	TCGA Ovarian Serous Cystadenocarcinoma	13.15
TCGA-25-1328-01	TCGA	Primary Tumor	TCGA Ovarian Serous Cystadenocarcinoma	13.14
TCGA-24-0982-01	TCGA	Primary Tumor	TCGA Ovarian Serous Cystadenocarcinoma	13.07
TCGA-25-1626-01	TCGA	Primary Tumor	TCGA Ovarian Serous Cystadenocarcinoma	13.07
TCGA-57-1586-01	TCGA	Primary Tumor	TCGA Ovarian Serous Cystadenocarcinoma	13.07
TCGA-24-1546-01	TCGA	Primary Tumor	TCGA Ovarian Serous Cystadenocarcinoma	13.05
TCGA-23-1118-01	TCGA	Primary Tumor	TCGA Ovarian Serous Cystadenocarcinoma	13.03
TCGA-25-2396-01	TCGA	Primary Tumor	TCGA Ovarian Serous Cystadenocarcinoma	13.02
TCGA-10-0938-01	TCGA	Primary Tumor	TCGA Ovarian Serous Cystadenocarcinoma	12.98
TCGA-13-0886-01	TCGA	Primary Tumor	TCGA Ovarian Serous Cystadenocarcinoma	12.94
TCGA-25-1313-01	TCGA	Primary Tumor	TCGA Ovarian Serous Cystadenocarcinoma	12.94
TCGA-24-1562-01	TCGA	Primary Tumor	TCGA Ovarian Serous Cystadenocarcinoma	12.9
TCGA-59-2351-01	TCGA	Primary Tumor	TCGA Ovarian Serous Cystadenocarcinoma	12.9
TCGA-25-2398-01	TCGA	Primary Tumor	TCGA Ovarian Serous Cystadenocarcinoma	12.87
TCGA-61-2009-01	TCGA	Primary Tumor	TCGA Ovarian Serous Cystadenocarcinoma	12.87
TCGA-25-1320-01	TCGA	Primary Tumor	TCGA Ovarian Serous Cystadenocarcinoma	12.86
TCGA-20-1685-01	TCGA	Primary Tumor	TCGA Ovarian Serous Cystadenocarcinoma	12.81
TCGA-61-2094-01	TCGA	Primary Tumor	TCGA Ovarian Serous Cystadenocarcinoma	12.79
TCGA-24-1557-01	TCGA	Primary Tumor	TCGA Ovarian Serous Cystadenocarcinoma	12.77
TCGA-24-2038-01	TCGA	Primary Tumor	TCGA Ovarian Serous Cystadenocarcinoma	12.75
TCGA-09-2053-01	TCGA	Primary Tumor	TCGA Ovarian Serous Cystadenocarcinoma	12.68
TCGA-24-1545-01	TCGA	Primary Tumor	TCGA Ovarian Serous Cystadenocarcinoma	12.64
TCGA-10-0937-01	TCGA	Primary Tumor	TCGA Ovarian Serous Cystadenocarcinoma	12.63
TCGA-13-1498-01	TCGA	Primary Tumor	TCGA Ovarian Serous Cystadenocarcinoma	12.63
TCGA-09-1673-01	TCGA	Primary Tumor	TCGA Ovarian Serous Cystadenocarcinoma	12.58
TCGA-61-2003-01	TCGA	Primary Tumor	TCGA Ovarian Serous Cystadenocarcinoma	12.58
TCGA-25-2042-01	TCGA	Primary Tumor	TCGA Ovarian Serous Cystadenocarcinoma	12.56
TCGA-09-1668-01	TCGA	Primary Tumor	TCGA Ovarian Serous Cystadenocarcinoma	12.53
TCGA-OY-A56Q-01	TCGA	Primary Tumor	TCGA Ovarian Serous Cystadenocarcinoma	12.53
TCGA-23-1027-01	TCGA	Primary Tumor	TCGA Ovarian Serous Cystadenocarcinoma	12.49
TCGA-04-1536-01	TCGA	Primary Tumor	TCGA Ovarian Serous Cystadenocarcinoma	12.47
TCGA-24-1467-01	TCGA	Primary Tumor	TCGA Ovarian Serous Cystadenocarcinoma	12.46
TCGA-04-1519-01	TCGA	Primary Tumor	TCGA Ovarian Serous Cystadenocarcinoma	12.43
TCGA-09-2048-01	TCGA	Primary Tumor	TCGA Ovarian Serous Cystadenocarcinoma	12.41
TCGA-13-0727-01	TCGA	Primary Tumor	TCGA Ovarian Serous Cystadenocarcinoma	12.41
TCGA-13-0891-01	TCGA	Primary Tumor	TCGA Ovarian Serous Cystadenocarcinoma	12.41
TCGA-13-0800-01	TCGA	Primary Tumor	TCGA Ovarian Serous Cystadenocarcinoma	12.34
TCGA-09-2045-01	TCGA	Primary Tumor	TCGA Ovarian Serous Cystadenocarcinoma	12.31
TCGA-59-2352-01	TCGA	Primary Tumor	TCGA Ovarian Serous Cystadenocarcinoma	12.29
TCGA-25-1628-01	TCGA	Primary Tumor	TCGA Ovarian Serous Cystadenocarcinoma	12.28
TCGA-29-1776-01	TCGA	Primary Tumor	TCGA Ovarian Serous Cystadenocarcinoma	12.28
TCGA-24-1435-01	TCGA	Primary Tumor	TCGA Ovarian Serous Cystadenocarcinoma	12.26
TCGA-13-0799-01	TCGA	Primary Tumor	TCGA Ovarian Serous Cystadenocarcinoma	12.25
TCGA-59-2354-01	TCGA	Primary Tumor	TCGA Ovarian Serous Cystadenocarcinoma	12.25
TCGA-24-2035-01	TCGA	Primary Tumor	TCGA Ovarian Serous Cystadenocarcinoma	12.23
TCGA-29-1768-01	TCGA	Primary Tumor	TCGA Ovarian Serous Cystadenocarcinoma	12.23
TCGA-25-1323-01	TCGA	Primary Tumor	TCGA Ovarian Serous Cystadenocarcinoma	12.22
TCGA-36-1571-01	TCGA	Primary Tumor	TCGA Ovarian Serous Cystadenocarcinoma	12.21
TCGA-25-1317-01	TCGA	Primary Tumor	TCGA Ovarian Serous Cystadenocarcinoma	12.19
TCGA-24-1464-01	TCGA	Primary Tumor	TCGA Ovarian Serous Cystadenocarcinoma	12.18
TCGA-13-1408-01	TCGA	Primary Tumor	TCGA Ovarian Serous Cystadenocarcinoma	12.15
TCGA-23-2078-01	TCGA	Primary Tumor	TCGA Ovarian Serous Cystadenocarcinoma	12.15
TCGA-29-1763-01	TCGA	Primary Tumor	TCGA Ovarian Serous Cystadenocarcinoma	12.15
TCGA-04-1356-01	TCGA	Primary Tumor	TCGA Ovarian Serous Cystadenocarcinoma	12.14
TCGA-59-2355-01	TCGA	Primary Tumor	TCGA Ovarian Serous Cystadenocarcinoma	12.13
TCGA-25-2409-01	TCGA	Primary Tumor	TCGA Ovarian Serous Cystadenocarcinoma	12.12
TCGA-29-1770-01	TCGA	Primary Tumor	TCGA Ovarian Serous Cystadenocarcinoma	12.09
TCGA-13-1485-01	TCGA	Primary Tumor	TCGA Ovarian Serous Cystadenocarcinoma	12.06
TCGA-25-1627-01	TCGA	Primary Tumor	TCGA Ovarian Serous Cystadenocarcinoma	12.06
TCGA-23-1029-01	TCGA	Primary Tumor	TCGA Ovarian Serous Cystadenocarcinoma	12.04
TCGA-09-1666-01	TCGA	Primary Tumor	TCGA Ovarian Serous Cystadenocarcinoma	12.03
TCGA-23-1021-01	TCGA	Primary Tumor	TCGA Ovarian Serous Cystadenocarcinoma	12.03
TCGA-13-0890-01	TCGA	Primary Tumor	TCGA Ovarian Serous Cystadenocarcinoma	12.02
TCGA-OY-A56P-01	TCGA	Primary Tumor	TCGA Ovarian Serous Cystadenocarcinoma	12.01
TCGA-13-1481-01	TCGA	Primary Tumor	TCGA Ovarian Serous Cystadenocarcinoma	11.99
TCGA-25-1321-01	TCGA	Primary Tumor	TCGA Ovarian Serous Cystadenocarcinoma	11.98
TCGA-61-2110-01	TCGA	Primary Tumor	TCGA Ovarian Serous Cystadenocarcinoma	11.98
TCGA-13-1488-01	TCGA	Primary Tumor	TCGA Ovarian Serous Cystadenocarcinoma	11.96
TCGA-29-1766-01	TCGA	Primary Tumor	TCGA Ovarian Serous Cystadenocarcinoma	11.96
TCGA-24-2262-01	TCGA	Primary Tumor	TCGA Ovarian Serous Cystadenocarcinoma	11.94
TCGA-09-1670-01	TCGA	Primary Tumor	TCGA Ovarian Serous Cystadenocarcinoma	11.91
TCGA-24-1563-01	TCGA	Primary Tumor	TCGA Ovarian Serous Cystadenocarcinoma	11.9
TCGA-24-1430-01	TCGA	Primary Tumor	TCGA Ovarian Serous Cystadenocarcinoma	11.89
TCGA-31-1956-01	TCGA	Primary Tumor	TCGA Ovarian Serous Cystadenocarcinoma	11.89
TCGA-57-1993-01	TCGA	Primary Tumor	TCGA Ovarian Serous Cystadenocarcinoma	11.88
TCGA-24-1105-01	TCGA	Primary Tumor	TCGA Ovarian Serous Cystadenocarcinoma	11.85
TCGA-24-1603-01	TCGA	Primary Tumor	TCGA Ovarian Serous Cystadenocarcinoma	11.85
TCGA-09-1662-01	TCGA	Primary Tumor	TCGA Ovarian Serous Cystadenocarcinoma	11.83
TCGA-24-1416-01	TCGA	Primary Tumor	TCGA Ovarian Serous Cystadenocarcinoma	11.83
TCGA-61-1998-01	TCGA	Primary Tumor	TCGA Ovarian Serous Cystadenocarcinoma	11.83
TCGA-10-0927-01	TCGA	Primary Tumor	TCGA Ovarian Serous Cystadenocarcinoma	11.82
TCGA-29-1783-01	TCGA	Primary Tumor	TCGA Ovarian Serous Cystadenocarcinoma	11.82
TCGA-29-2427-01	TCGA	Primary Tumor	TCGA Ovarian Serous Cystadenocarcinoma	11.8
TCGA-57-1585-01	TCGA	Primary Tumor	TCGA Ovarian Serous Cystadenocarcinoma	11.8
TCGA-61-2101-01	TCGA	Primary Tumor	TCGA Ovarian Serous Cystadenocarcinoma	11.8
TCGA-13-0883-01	TCGA	Primary Tumor	TCGA Ovarian Serous Cystadenocarcinoma	11.78
TCGA-31-1959-01	TCGA	Primary Tumor	TCGA Ovarian Serous Cystadenocarcinoma	11.76
TCGA-29-1693-01	TCGA	Primary Tumor	TCGA Ovarian Serous Cystadenocarcinoma	11.74
TCGA-30-1862-01	TCGA	Primary Tumor	TCGA Ovarian Serous Cystadenocarcinoma	11.72
TCGA-13-1482-01	TCGA	Primary Tumor	TCGA Ovarian Serous Cystadenocarcinoma	11.71
TCGA-24-1844-01	TCGA	Primary Tumor	TCGA Ovarian Serous Cystadenocarcinoma	11.71
TCGA-04-1341-01	TCGA	Primary Tumor	TCGA Ovarian Serous Cystadenocarcinoma	11.68
TCGA-24-2280-01	TCGA	Primary Tumor	TCGA Ovarian Serous Cystadenocarcinoma	11.68
TCGA-24-1434-01	TCGA	Primary Tumor	TCGA Ovarian Serous Cystadenocarcinoma	11.66
TCGA-24-2019-01	TCGA	Primary Tumor	TCGA Ovarian Serous Cystadenocarcinoma	11.65
TCGA-24-1425-01	TCGA	Primary Tumor	TCGA Ovarian Serous Cystadenocarcinoma	11.64
TCGA-24-1616-01	TCGA	Primary Tumor	TCGA Ovarian Serous Cystadenocarcinoma	11.64
TCGA-29-1777-01	TCGA	Primary Tumor	TCGA Ovarian Serous Cystadenocarcinoma	11.64
TCGA-30-1861-01	TCGA	Primary Tumor	TCGA Ovarian Serous Cystadenocarcinoma	11.63
TCGA-24-1422-01	TCGA	Primary Tumor	TCGA Ovarian Serous Cystadenocarcinoma	11.62
TCGA-36-1576-01	TCGA	Primary Tumor	TCGA Ovarian Serous Cystadenocarcinoma	11.62
TCGA-24-1104-01	TCGA	Primary Tumor	TCGA Ovarian Serous Cystadenocarcinoma	11.61
TCGA-25-1635-01	TCGA	Primary Tumor	TCGA Ovarian Serous Cystadenocarcinoma	11.6
TCGA-13-0900-01	TCGA	Primary Tumor	TCGA Ovarian Serous Cystadenocarcinoma	11.59
TCGA-25-1322-01	TCGA	Primary Tumor	TCGA Ovarian Serous Cystadenocarcinoma	11.59
TCGA-29-1688-01	TCGA	Primary Tumor	TCGA Ovarian Serous Cystadenocarcinoma	11.58
TCGA-25-1623-01	TCGA	Primary Tumor	TCGA Ovarian Serous Cystadenocarcinoma	11.57
TCGA-25-2399-01	TCGA	Primary Tumor	TCGA Ovarian Serous Cystadenocarcinoma	11.57
TCGA-13-0724-01	TCGA	Primary Tumor	TCGA Ovarian Serous Cystadenocarcinoma	11.55
TCGA-13-0762-01	TCGA	Primary Tumor	TCGA Ovarian Serous Cystadenocarcinoma	11.55
TCGA-13-0768-01	TCGA	Primary Tumor	TCGA Ovarian Serous Cystadenocarcinoma	11.55
TCGA-24-1930-01	TCGA	Primary Tumor	TCGA Ovarian Serous Cystadenocarcinoma	11.54
TCGA-25-1625-01	TCGA	Primary Tumor	TCGA Ovarian Serous Cystadenocarcinoma	11.54
TCGA-23-1030-01	TCGA	Primary Tumor	TCGA Ovarian Serous Cystadenocarcinoma	11.53
TCGA-23-1119-01	TCGA	Primary Tumor	TCGA Ovarian Serous Cystadenocarcinoma	11.53
TCGA-13-1487-01	TCGA	Primary Tumor	TCGA Ovarian Serous Cystadenocarcinoma	11.52
TCGA-24-1103-01	TCGA	Primary Tumor	TCGA Ovarian Serous Cystadenocarcinoma	11.52
TCGA-23-2077-01	TCGA	Primary Tumor	TCGA Ovarian Serous Cystadenocarcinoma	11.48
TCGA-13-1477-01	TCGA	Primary Tumor	TCGA Ovarian Serous Cystadenocarcinoma	11.45
TCGA-24-2293-01	TCGA	Primary Tumor	TCGA Ovarian Serous Cystadenocarcinoma	11.44
TCGA-04-1517-01	TCGA	Primary Tumor	TCGA Ovarian Serous Cystadenocarcinoma	11.43
TCGA-10-0936-01	TCGA	Primary Tumor	TCGA Ovarian Serous Cystadenocarcinoma	11.43
TCGA-29-1694-01	TCGA	Primary Tumor	TCGA Ovarian Serous Cystadenocarcinoma	11.43
TCGA-23-1109-01	TCGA	Primary Tumor	TCGA Ovarian Serous Cystadenocarcinoma	11.41
TCGA-23-1120-01	TCGA	Primary Tumor	TCGA Ovarian Serous Cystadenocarcinoma	11.41
TCGA-24-1427-01	TCGA	Primary Tumor	TCGA Ovarian Serous Cystadenocarcinoma	11.41
TCGA-13-1506-01	TCGA	Primary Tumor	TCGA Ovarian Serous Cystadenocarcinoma	11.4
TCGA-04-1530-01	TCGA	Primary Tumor	TCGA Ovarian Serous Cystadenocarcinoma	11.38
TCGA-24-1555-01	TCGA	Primary Tumor	TCGA Ovarian Serous Cystadenocarcinoma	11.37
TCGA-29-1702-01	TCGA	Primary Tumor	TCGA Ovarian Serous Cystadenocarcinoma	11.37
TCGA-57-1994-01	TCGA	Primary Tumor	TCGA Ovarian Serous Cystadenocarcinoma	11.37
TCGA-04-1361-01	TCGA	Primary Tumor	TCGA Ovarian Serous Cystadenocarcinoma	11.35
TCGA-24-2298-01	TCGA	Primary Tumor	TCGA Ovarian Serous Cystadenocarcinoma	11.34
TCGA-20-1687-01	TCGA	Primary Tumor	TCGA Ovarian Serous Cystadenocarcinoma	11.29
TCGA-25-2404-01	TCGA	Primary Tumor	TCGA Ovarian Serous Cystadenocarcinoma	11.24
TCGA-61-2008-01	TCGA	Primary Tumor	TCGA Ovarian Serous Cystadenocarcinoma	11.21
TCGA-09-2044-01	TCGA	Primary Tumor	TCGA Ovarian Serous Cystadenocarcinoma	11.19
TCGA-30-1857-01	TCGA	Primary Tumor	TCGA Ovarian Serous Cystadenocarcinoma	11.19
TCGA-61-1724-01	TCGA	Primary Tumor	TCGA Ovarian Serous Cystadenocarcinoma	11.19
TCGA-24-1604-01	TCGA	Primary Tumor	TCGA Ovarian Serous Cystadenocarcinoma	11.18
TCGA-25-2401-01	TCGA	Primary Tumor	TCGA Ovarian Serous Cystadenocarcinoma	11.18
TCGA-29-1698-01	TCGA	Primary Tumor	TCGA Ovarian Serous Cystadenocarcinoma	11.18
TCGA-24-1849-01	TCGA	Primary Tumor	TCGA Ovarian Serous Cystadenocarcinoma	11.17
TCGA-5X-AA5U-01	TCGA	Primary Tumor	TCGA Ovarian Serous Cystadenocarcinoma	11.15
TCGA-04-1338-01	TCGA	Primary Tumor	TCGA Ovarian Serous Cystadenocarcinoma	11.11
TCGA-29-1710-01	TCGA	Primary Tumor	TCGA Ovarian Serous Cystadenocarcinoma	11.11
TCGA-61-1919-01	TCGA	Primary Tumor	TCGA Ovarian Serous Cystadenocarcinoma	11.11
TCGA-61-1900-01	TCGA	Primary Tumor	TCGA Ovarian Serous Cystadenocarcinoma	11.09
TCGA-25-1326-01	TCGA	Primary Tumor	TCGA Ovarian Serous Cystadenocarcinoma	11.08
TCGA-29-1695-01	TCGA	Primary Tumor	TCGA Ovarian Serous Cystadenocarcinoma	11.08
TCGA-29-A5NZ-01	TCGA	Primary Tumor	TCGA Ovarian Serous Cystadenocarcinoma	11.08
TCGA-36-1568-01	TCGA	Primary Tumor	TCGA Ovarian Serous Cystadenocarcinoma	11.07
TCGA-61-2104-01	TCGA	Primary Tumor	TCGA Ovarian Serous Cystadenocarcinoma	11.07
TCGA-24-2261-01	TCGA	Primary Tumor	TCGA Ovarian Serous Cystadenocarcinoma	11.05
TCGA-30-1892-01	TCGA	Primary Tumor	TCGA Ovarian Serous Cystadenocarcinoma	11.05
TCGA-13-1505-01	TCGA	Primary Tumor	TCGA Ovarian Serous Cystadenocarcinoma	11.03
TCGA-25-1329-01	TCGA	Primary Tumor	TCGA Ovarian Serous Cystadenocarcinoma	11.02
TCGA-09-1659-01	TCGA	Primary Tumor	TCGA Ovarian Serous Cystadenocarcinoma	11.01
TCGA-13-0804-01	TCGA	Primary Tumor	TCGA Ovarian Serous Cystadenocarcinoma	11.01
TCGA-13-0884-01	TCGA	Primary Tumor	TCGA Ovarian Serous Cystadenocarcinoma	11.01
TCGA-13-0908-01	TCGA	Primary Tumor	TCGA Ovarian Serous Cystadenocarcinoma	11.01
TCGA-24-1428-01	TCGA	Primary Tumor	TCGA Ovarian Serous Cystadenocarcinoma	11.01
TCGA-13-0899-01	TCGA	Primary Tumor	TCGA Ovarian Serous Cystadenocarcinoma	11
TCGA-24-1850-01	TCGA	Primary Tumor	TCGA Ovarian Serous Cystadenocarcinoma	10.99
TCGA-30-1891-01	TCGA	Primary Tumor	TCGA Ovarian Serous Cystadenocarcinoma	10.98
TCGA-24-1413-01	TCGA	Primary Tumor	TCGA Ovarian Serous Cystadenocarcinoma	10.95
TCGA-25-1324-01	TCGA	Primary Tumor	TCGA Ovarian Serous Cystadenocarcinoma	10.95
TCGA-61-1918-01	TCGA	Primary Tumor	TCGA Ovarian Serous Cystadenocarcinoma	10.95
TCGA-23-1022-01	TCGA	Primary Tumor	TCGA Ovarian Serous Cystadenocarcinoma	10.94
TCGA-61-1737-01	TCGA	Primary Tumor	TCGA Ovarian Serous Cystadenocarcinoma	10.92
TCGA-61-2113-01	TCGA	Primary Tumor	TCGA Ovarian Serous Cystadenocarcinoma	10.92
TCGA-13-0905-01	TCGA	Primary Tumor	TCGA Ovarian Serous Cystadenocarcinoma	10.91
TCGA-25-1318-01	TCGA	Primary Tumor	TCGA Ovarian Serous Cystadenocarcinoma	10.87
TCGA-31-1944-01	TCGA	Primary Tumor	TCGA Ovarian Serous Cystadenocarcinoma	10.87
TCGA-61-1728-01	TCGA	Primary Tumor	TCGA Ovarian Serous Cystadenocarcinoma	10.87
TCGA-24-1426-01	TCGA	Primary Tumor	TCGA Ovarian Serous Cystadenocarcinoma	10.85
TCGA-24-2267-01	TCGA	Primary Tumor	TCGA Ovarian Serous Cystadenocarcinoma	10.83
TCGA-10-0928-01	TCGA	Primary Tumor	TCGA Ovarian Serous Cystadenocarcinoma	10.79
TCGA-24-0975-01	TCGA	Primary Tumor	TCGA Ovarian Serous Cystadenocarcinoma	10.79
TCGA-24-1463-01	TCGA	Primary Tumor	TCGA Ovarian Serous Cystadenocarcinoma	10.79
TCGA-29-1778-01	TCGA	Primary Tumor	TCGA Ovarian Serous Cystadenocarcinoma	10.79
TCGA-61-1995-01	TCGA	Primary Tumor	TCGA Ovarian Serous Cystadenocarcinoma	10.79
TCGA-61-2097-01	TCGA	Primary Tumor	TCGA Ovarian Serous Cystadenocarcinoma	10.79
TCGA-31-1946-01	TCGA	Primary Tumor	TCGA Ovarian Serous Cystadenocarcinoma	10.78
TCGA-25-1312-01	TCGA	Primary Tumor	TCGA Ovarian Serous Cystadenocarcinoma	10.76
TCGA-24-1423-01	TCGA	Primary Tumor	TCGA Ovarian Serous Cystadenocarcinoma	10.7
TCGA-WR-A838-01	TCGA	Primary Tumor	TCGA Ovarian Serous Cystadenocarcinoma	10.68
TCGA-13-1483-01	TCGA	Primary Tumor	TCGA Ovarian Serous Cystadenocarcinoma	10.64
TCGA-23-1028-01	TCGA	Primary Tumor	TCGA Ovarian Serous Cystadenocarcinoma	10.64
TCGA-04-1337-01	TCGA	Primary Tumor	TCGA Ovarian Serous Cystadenocarcinoma	10.62
TCGA-13-1499-01	TCGA	Primary Tumor	TCGA Ovarian Serous Cystadenocarcinoma	10.61
TCGA-13-1411-01	TCGA	Primary Tumor	TCGA Ovarian Serous Cystadenocarcinoma	10.59
TCGA-13-1489-01	TCGA	Primary Tumor	TCGA Ovarian Serous Cystadenocarcinoma	10.59
TCGA-24-2290-01	TCGA	Primary Tumor	TCGA Ovarian Serous Cystadenocarcinoma	10.59
TCGA-29-1696-01	TCGA	Primary Tumor	TCGA Ovarian Serous Cystadenocarcinoma	10.59
TCGA-23-1116-01	TCGA	Primary Tumor	TCGA Ovarian Serous Cystadenocarcinoma	10.58
TCGA-24-1424-01	TCGA	Primary Tumor	TCGA Ovarian Serous Cystadenocarcinoma	10.58
TCGA-23-1122-01	TCGA	Primary Tumor	TCGA Ovarian Serous Cystadenocarcinoma	10.57
TCGA-29-2425-01	TCGA	Primary Tumor	TCGA Ovarian Serous Cystadenocarcinoma	10.57
TCGA-61-1741-01	TCGA	Primary Tumor	TCGA Ovarian Serous Cystadenocarcinoma	10.57
TCGA-10-0926-01	TCGA	Primary Tumor	TCGA Ovarian Serous Cystadenocarcinoma	10.56
TCGA-13-1501-01	TCGA	Primary Tumor	TCGA Ovarian Serous Cystadenocarcinoma	10.56
TCGA-13-A5FT-01	TCGA	Primary Tumor	TCGA Ovarian Serous Cystadenocarcinoma	10.53
TCGA-13-0906-01	TCGA	Primary Tumor	TCGA Ovarian Serous Cystadenocarcinoma	10.5
TCGA-36-1575-01	TCGA	Primary Tumor	TCGA Ovarian Serous Cystadenocarcinoma	10.5
TCGA-24-2254-01	TCGA	Primary Tumor	TCGA Ovarian Serous Cystadenocarcinoma	10.49
TCGA-13-0887-01	TCGA	Primary Tumor	TCGA Ovarian Serous Cystadenocarcinoma	10.48
TCGA-24-1417-01	TCGA	Primary Tumor	TCGA Ovarian Serous Cystadenocarcinoma	10.48
TCGA-61-1917-01	TCGA	Primary Tumor	TCGA Ovarian Serous Cystadenocarcinoma	10.47
TCGA-29-2428-01	TCGA	Primary Tumor	TCGA Ovarian Serous Cystadenocarcinoma	10.45
TCGA-61-2002-01	TCGA	Primary Tumor	TCGA Ovarian Serous Cystadenocarcinoma	10.45
TCGA-61-1910-01	TCGA	Primary Tumor	TCGA Ovarian Serous Cystadenocarcinoma	10.44
TCGA-13-0920-01	TCGA	Primary Tumor	TCGA Ovarian Serous Cystadenocarcinoma	10.39
TCGA-61-2016-01	TCGA	Primary Tumor	TCGA Ovarian Serous Cystadenocarcinoma	10.39
TCGA-09-0369-01	TCGA	Primary Tumor	TCGA Ovarian Serous Cystadenocarcinoma	10.38
TCGA-23-2084-01	TCGA	Primary Tumor	TCGA Ovarian Serous Cystadenocarcinoma	10.36
TCGA-24-1928-01	TCGA	Primary Tumor	TCGA Ovarian Serous Cystadenocarcinoma	10.35
TCGA-13-0888-01	TCGA	Primary Tumor	TCGA Ovarian Serous Cystadenocarcinoma	10.34
TCGA-24-0979-01	TCGA	Primary Tumor	TCGA Ovarian Serous Cystadenocarcinoma	10.34
TCGA-13-1511-01	TCGA	Primary Tumor	TCGA Ovarian Serous Cystadenocarcinoma	10.31
TCGA-61-2012-01	TCGA	Primary Tumor	TCGA Ovarian Serous Cystadenocarcinoma	10.31
TCGA-13-0766-01	TCGA	Primary Tumor	TCGA Ovarian Serous Cystadenocarcinoma	10.28
TCGA-30-1855-01	TCGA	Primary Tumor	TCGA Ovarian Serous Cystadenocarcinoma	10.28
TCGA-13-1495-01	TCGA	Primary Tumor	TCGA Ovarian Serous Cystadenocarcinoma	10.27
TCGA-24-1558-01	TCGA	Primary Tumor	TCGA Ovarian Serous Cystadenocarcinoma	10.26
TCGA-23-2081-01	TCGA	Primary Tumor	TCGA Ovarian Serous Cystadenocarcinoma	10.24
TCGA-04-1350-01	TCGA	Primary Tumor	TCGA Ovarian Serous Cystadenocarcinoma	10.22
TCGA-13-0714-01	TCGA	Primary Tumor	TCGA Ovarian Serous Cystadenocarcinoma	10.2
TCGA-24-0966-01	TCGA	Primary Tumor	TCGA Ovarian Serous Cystadenocarcinoma	10.17
TCGA-30-1718-01	TCGA	Primary Tumor	TCGA Ovarian Serous Cystadenocarcinoma	10.15
TCGA-3P-A9WA-01	TCGA	Primary Tumor	TCGA Ovarian Serous Cystadenocarcinoma	10.15
TCGA-25-1319-01	TCGA	Primary Tumor	TCGA Ovarian Serous Cystadenocarcinoma	10.14
TCGA-24-1846-01	TCGA	Primary Tumor	TCGA Ovarian Serous Cystadenocarcinoma	10.13
TCGA-30-1866-01	TCGA	Primary Tumor	TCGA Ovarian Serous Cystadenocarcinoma	10.12
TCGA-25-1632-01	TCGA	Primary Tumor	TCGA Ovarian Serous Cystadenocarcinoma	10.09
TCGA-61-1736-01	TCGA	Primary Tumor	TCGA Ovarian Serous Cystadenocarcinoma	10.08
TCGA-31-1951-01	TCGA	Primary Tumor	TCGA Ovarian Serous Cystadenocarcinoma	10.07
TCGA-25-1633-01	TCGA	Primary Tumor	TCGA Ovarian Serous Cystadenocarcinoma	10.06
TCGA-61-1914-01	TCGA	Primary Tumor	TCGA Ovarian Serous Cystadenocarcinoma	10.05
TCGA-61-1733-01	TCGA	Primary Tumor	TCGA Ovarian Serous Cystadenocarcinoma	10.04
TCGA-09-1667-01	TCGA	Primary Tumor	TCGA Ovarian Serous Cystadenocarcinoma	10.03
TCGA-09-1674-01	TCGA	Primary Tumor	TCGA Ovarian Serous Cystadenocarcinoma	10.02
TCGA-13-0919-01	TCGA	Primary Tumor	TCGA Ovarian Serous Cystadenocarcinoma	10.02
TCGA-29-1690-01	TCGA	Primary Tumor	TCGA Ovarian Serous Cystadenocarcinoma	10.01
TCGA-24-1560-01	TCGA	Primary Tumor	TCGA Ovarian Serous Cystadenocarcinoma	10
TCGA-23-1113-01	TCGA	Primary Tumor	TCGA Ovarian Serous Cystadenocarcinoma	9.991
TCGA-24-1556-01	TCGA	Primary Tumor	TCGA Ovarian Serous Cystadenocarcinoma	9.979
TCGA-25-2400-01	TCGA	Primary Tumor	TCGA Ovarian Serous Cystadenocarcinoma	9.967
TCGA-04-1343-01	TCGA	Primary Tumor	TCGA Ovarian Serous Cystadenocarcinoma	9.961
TCGA-61-2095-01	TCGA	Primary Tumor	TCGA Ovarian Serous Cystadenocarcinoma	9.952
TCGA-24-2288-01	TCGA	Primary Tumor	TCGA Ovarian Serous Cystadenocarcinoma	9.946
TCGA-24-1471-01	TCGA	Primary Tumor	TCGA Ovarian Serous Cystadenocarcinoma	9.941
TCGA-29-1703-01	TCGA	Primary Tumor	TCGA Ovarian Serous Cystadenocarcinoma	9.913
TCGA-61-2109-01	TCGA	Primary Tumor	TCGA Ovarian Serous Cystadenocarcinoma	9.906
TCGA-13-0725-01	TCGA	Primary Tumor	TCGA Ovarian Serous Cystadenocarcinoma	9.901
TCGA-24-1474-01	TCGA	Primary Tumor	TCGA Ovarian Serous Cystadenocarcinoma	9.889
TCGA-09-2056-01	TCGA	Primary Tumor	TCGA Ovarian Serous Cystadenocarcinoma	9.84
TCGA-24-1544-01	TCGA	Primary Tumor	TCGA Ovarian Serous Cystadenocarcinoma	9.819
TCGA-04-1514-01	TCGA	Primary Tumor	TCGA Ovarian Serous Cystadenocarcinoma	9.797
TCGA-25-2392-01	TCGA	Primary Tumor	TCGA Ovarian Serous Cystadenocarcinoma	9.794
TCGA-13-1407-01	TCGA	Primary Tumor	TCGA Ovarian Serous Cystadenocarcinoma	9.792
TCGA-23-1024-01	TCGA	Primary Tumor	TCGA Ovarian Serous Cystadenocarcinoma	9.777
TCGA-24-2033-01	TCGA	Primary Tumor	TCGA Ovarian Serous Cystadenocarcinoma	9.772
TCGA-20-1686-01	TCGA	Primary Tumor	TCGA Ovarian Serous Cystadenocarcinoma	9.714
TCGA-24-1564-01	TCGA	Primary Tumor	TCGA Ovarian Serous Cystadenocarcinoma	9.703
TCGA-13-0911-01	TCGA	Primary Tumor	TCGA Ovarian Serous Cystadenocarcinoma	9.7
TCGA-04-1348-01	TCGA	Primary Tumor	TCGA Ovarian Serous Cystadenocarcinoma	9.689
TCGA-23-1111-01	TCGA	Primary Tumor	TCGA Ovarian Serous Cystadenocarcinoma	9.682
TCGA-09-0367-01	TCGA	Primary Tumor	TCGA Ovarian Serous Cystadenocarcinoma	9.676
TCGA-61-1725-01	TCGA	Primary Tumor	TCGA Ovarian Serous Cystadenocarcinoma	9.644
TCGA-24-1551-01	TCGA	Primary Tumor	TCGA Ovarian Serous Cystadenocarcinoma	9.624
TCGA-30-1714-01	TCGA	Primary Tumor	TCGA Ovarian Serous Cystadenocarcinoma	9.615
TCGA-13-1404-01	TCGA	Primary Tumor	TCGA Ovarian Serous Cystadenocarcinoma	9.614
TCGA-61-2098-01	TCGA	Primary Tumor	TCGA Ovarian Serous Cystadenocarcinoma	9.6
TCGA-24-0970-01	TCGA	Primary Tumor	TCGA Ovarian Serous Cystadenocarcinoma	9.558
TCGA-24-1843-01	TCGA	Primary Tumor	TCGA Ovarian Serous Cystadenocarcinoma	9.555
TCGA-24-2281-01	TCGA	Primary Tumor	TCGA Ovarian Serous Cystadenocarcinoma	9.535
TCGA-59-2350-01	TCGA	Primary Tumor	TCGA Ovarian Serous Cystadenocarcinoma	9.526
TCGA-31-1950-01	TCGA	Primary Tumor	TCGA Ovarian Serous Cystadenocarcinoma	9.524
TCGA-57-1584-01	TCGA	Primary Tumor	TCGA Ovarian Serous Cystadenocarcinoma	9.517
TCGA-23-1123-01	TCGA	Primary Tumor	TCGA Ovarian Serous Cystadenocarcinoma	9.516
TCGA-24-2297-01	TCGA	Primary Tumor	TCGA Ovarian Serous Cystadenocarcinoma	9.515
TCGA-04-1364-01	TCGA	Primary Tumor	TCGA Ovarian Serous Cystadenocarcinoma	9.512
TCGA-23-1026-01	TCGA	Primary Tumor	TCGA Ovarian Serous Cystadenocarcinoma	9.508
TCGA-25-1631-01	TCGA	Primary Tumor	TCGA Ovarian Serous Cystadenocarcinoma	9.505
TCGA-36-1581-01	TCGA	Primary Tumor	TCGA Ovarian Serous Cystadenocarcinoma	9.494
TCGA-25-1630-01	TCGA	Primary Tumor	TCGA Ovarian Serous Cystadenocarcinoma	9.491
TCGA-61-1911-01	TCGA	Primary Tumor	TCGA Ovarian Serous Cystadenocarcinoma	9.48
TCGA-24-1924-01	TCGA	Primary Tumor	TCGA Ovarian Serous Cystadenocarcinoma	9.459
TCGA-24-1418-01	TCGA	Primary Tumor	TCGA Ovarian Serous Cystadenocarcinoma	9.425
TCGA-09-2051-01	TCGA	Primary Tumor	TCGA Ovarian Serous Cystadenocarcinoma	9.424
TCGA-29-1705-01	TCGA	Primary Tumor	TCGA Ovarian Serous Cystadenocarcinoma	9.417
TCGA-13-1405-01	TCGA	Primary Tumor	TCGA Ovarian Serous Cystadenocarcinoma	9.414
TCGA-24-0968-01	TCGA	Primary Tumor	TCGA Ovarian Serous Cystadenocarcinoma	9.379
TCGA-24-2027-01	TCGA	Primary Tumor	TCGA Ovarian Serous Cystadenocarcinoma	9.371
TCGA-25-1634-01	TCGA	Primary Tumor	TCGA Ovarian Serous Cystadenocarcinoma	9.314
TCGA-VG-A8LO-01	TCGA	Primary Tumor	TCGA Ovarian Serous Cystadenocarcinoma	9.313
TCGA-59-2348-01	TCGA	Primary Tumor	TCGA Ovarian Serous Cystadenocarcinoma	9.29
TCGA-13-1507-01	TCGA	Primary Tumor	TCGA Ovarian Serous Cystadenocarcinoma	9.287
TCGA-13-1509-01	TCGA	Primary Tumor	TCGA Ovarian Serous Cystadenocarcinoma	9.287
TCGA-20-1682-01	TCGA	Primary Tumor	TCGA Ovarian Serous Cystadenocarcinoma	9.271
TCGA-13-0923-01	TCGA	Primary Tumor	TCGA Ovarian Serous Cystadenocarcinoma	9.27
TCGA-59-A5PD-01	TCGA	Primary Tumor	TCGA Ovarian Serous Cystadenocarcinoma	9.255
TCGA-29-1784-01	TCGA	Primary Tumor	TCGA Ovarian Serous Cystadenocarcinoma	9.245
TCGA-13-0897-01	TCGA	Primary Tumor	TCGA Ovarian Serous Cystadenocarcinoma	9.234
TCGA-13-0760-01	TCGA	Primary Tumor	TCGA Ovarian Serous Cystadenocarcinoma	9.193
TCGA-20-0991-01	TCGA	Primary Tumor	TCGA Ovarian Serous Cystadenocarcinoma	9.131
TCGA-36-1574-01	TCGA	Primary Tumor	TCGA Ovarian Serous Cystadenocarcinoma	9.084
TCGA-61-1740-01	TCGA	Primary Tumor	TCGA Ovarian Serous Cystadenocarcinoma	9.076
TCGA-61-1743-01	TCGA	Primary Tumor	TCGA Ovarian Serous Cystadenocarcinoma	9.057
TCGA-13-0795-01	TCGA	Primary Tumor	TCGA Ovarian Serous Cystadenocarcinoma	9.043
TCGA-25-1314-01	TCGA	Primary Tumor	TCGA Ovarian Serous Cystadenocarcinoma	9.036
TCGA-13-0893-01	TCGA	Primary Tumor	TCGA Ovarian Serous Cystadenocarcinoma	9.026
TCGA-23-1107-01	TCGA	Primary Tumor	TCGA Ovarian Serous Cystadenocarcinoma	9.024
TCGA-29-1711-01	TCGA	Primary Tumor	TCGA Ovarian Serous Cystadenocarcinoma	8.988
TCGA-24-1548-01	TCGA	Primary Tumor	TCGA Ovarian Serous Cystadenocarcinoma	8.976
TCGA-61-2000-01	TCGA	Primary Tumor	TCGA Ovarian Serous Cystadenocarcinoma	8.965
TCGA-09-1665-01	TCGA	Primary Tumor	TCGA Ovarian Serous Cystadenocarcinoma	8.951
TCGA-36-1578-01	TCGA	Primary Tumor	TCGA Ovarian Serous Cystadenocarcinoma	8.945
TCGA-13-0901-01	TCGA	Primary Tumor	TCGA Ovarian Serous Cystadenocarcinoma	8.944
TCGA-59-2363-01	TCGA	Primary Tumor	TCGA Ovarian Serous Cystadenocarcinoma	8.938
TCGA-29-1699-01	TCGA	Primary Tumor	TCGA Ovarian Serous Cystadenocarcinoma	8.913
TCGA-13-1510-01	TCGA	Primary Tumor	TCGA Ovarian Serous Cystadenocarcinoma	8.877
TCGA-24-1436-01	TCGA	Primary Tumor	TCGA Ovarian Serous Cystadenocarcinoma	8.875
TCGA-09-0366-01	TCGA	Primary Tumor	TCGA Ovarian Serous Cystadenocarcinoma	8.863
TCGA-29-1762-01	TCGA	Primary Tumor	TCGA Ovarian Serous Cystadenocarcinoma	8.852
TCGA-13-0885-01	TCGA	Primary Tumor	TCGA Ovarian Serous Cystadenocarcinoma	8.813
TCGA-24-1567-01	TCGA	Primary Tumor	TCGA Ovarian Serous Cystadenocarcinoma	8.793
TCGA-24-1549-01	TCGA	Primary Tumor	TCGA Ovarian Serous Cystadenocarcinoma	8.79
TCGA-09-2054-01	TCGA	Primary Tumor	TCGA Ovarian Serous Cystadenocarcinoma	8.762
TCGA-13-1496-01	TCGA	Primary Tumor	TCGA Ovarian Serous Cystadenocarcinoma	8.726
TCGA-13-1403-01	TCGA	Primary Tumor	TCGA Ovarian Serous Cystadenocarcinoma	8.722
TCGA-24-2026-01	TCGA	Primary Tumor	TCGA Ovarian Serous Cystadenocarcinoma	8.709
TCGA-13-1410-01	TCGA	Primary Tumor	TCGA Ovarian Serous Cystadenocarcinoma	8.684
TCGA-29-1769-01	TCGA	Primary Tumor	TCGA Ovarian Serous Cystadenocarcinoma	8.675
TCGA-57-1582-01	TCGA	Primary Tumor	TCGA Ovarian Serous Cystadenocarcinoma	8.675
TCGA-25-1315-01	TCGA	Primary Tumor	TCGA Ovarian Serous Cystadenocarcinoma	8.662
TCGA-24-2289-01	TCGA	Primary Tumor	TCGA Ovarian Serous Cystadenocarcinoma	8.625
TCGA-29-1785-01	TCGA	Primary Tumor	TCGA Ovarian Serous Cystadenocarcinoma	8.57
TCGA-23-1032-01	TCGA	Primary Tumor	TCGA Ovarian Serous Cystadenocarcinoma	8.544
TCGA-13-1512-01	TCGA	Primary Tumor	TCGA Ovarian Serous Cystadenocarcinoma	8.518
TCGA-25-2391-01	TCGA	Primary Tumor	TCGA Ovarian Serous Cystadenocarcinoma	8.505
TCGA-36-1577-01	TCGA	Primary Tumor	TCGA Ovarian Serous Cystadenocarcinoma	8.5
TCGA-61-2088-01	TCGA	Primary Tumor	TCGA Ovarian Serous Cystadenocarcinoma	8.48
TCGA-23-1809-01	TCGA	Primary Tumor	TCGA Ovarian Serous Cystadenocarcinoma	8.46
TCGA-04-1362-01	TCGA	Primary Tumor	TCGA Ovarian Serous Cystadenocarcinoma	8.438
TCGA-61-1738-01	TCGA	Primary Tumor	TCGA Ovarian Serous Cystadenocarcinoma	8.401
TCGA-61-1907-01	TCGA	Primary Tumor	TCGA Ovarian Serous Cystadenocarcinoma	8.363
TCGA-13-0924-01	TCGA	Primary Tumor	TCGA Ovarian Serous Cystadenocarcinoma	8.316
TCGA-61-2102-01	TCGA	Primary Tumor	TCGA Ovarian Serous Cystadenocarcinoma	8.316
TCGA-04-1648-01	TCGA	Primary Tumor	TCGA Ovarian Serous Cystadenocarcinoma	8.264
TCGA-13-0720-01	TCGA	Primary Tumor	TCGA Ovarian Serous Cystadenocarcinoma	8.264
TCGA-13-0801-01	TCGA	Primary Tumor	TCGA Ovarian Serous Cystadenocarcinoma	8.212
TCGA-24-1419-01	TCGA	Primary Tumor	TCGA Ovarian Serous Cystadenocarcinoma	8.189
TCGA-25-1877-01	TCGA	Primary Tumor	TCGA Ovarian Serous Cystadenocarcinoma	8.174
TCGA-13-0726-01	TCGA	Primary Tumor	TCGA Ovarian Serous Cystadenocarcinoma	8.153
TCGA-10-0933-01	TCGA	Primary Tumor	TCGA Ovarian Serous Cystadenocarcinoma	8.142
TCGA-24-1431-01	TCGA	Primary Tumor	TCGA Ovarian Serous Cystadenocarcinoma	8.078
TCGA-29-1781-01	TCGA	Primary Tumor	TCGA Ovarian Serous Cystadenocarcinoma	8.068
TCGA-24-1842-01	TCGA	Primary Tumor	TCGA Ovarian Serous Cystadenocarcinoma	8.046
TCGA-25-1316-01	TCGA	Primary Tumor	TCGA Ovarian Serous Cystadenocarcinoma	8.046
TCGA-29-1701-01	TCGA	Primary Tumor	TCGA Ovarian Serous Cystadenocarcinoma	8
TCGA-25-2393-01	TCGA	Primary Tumor	TCGA Ovarian Serous Cystadenocarcinoma	7.98
TCGA-29-1691-01	TCGA	Primary Tumor	TCGA Ovarian Serous Cystadenocarcinoma	7.913
TCGA-24-1552-01	TCGA	Primary Tumor	TCGA Ovarian Serous Cystadenocarcinoma	7.838
TCGA-61-2111-01	TCGA	Primary Tumor	TCGA Ovarian Serous Cystadenocarcinoma	7.813
TCGA-31-1953-01	TCGA	Primary Tumor	TCGA Ovarian Serous Cystadenocarcinoma	7.717
TCGA-25-2397-01	TCGA	Primary Tumor	TCGA Ovarian Serous Cystadenocarcinoma	7.71
TCGA-20-0987-01	TCGA	Primary Tumor	TCGA Ovarian Serous Cystadenocarcinoma	7.676
TCGA-04-1365-01	TCGA	Primary Tumor	TCGA Ovarian Serous Cystadenocarcinoma	7.592
TCGA-29-1697-01	TCGA	Primary Tumor	TCGA Ovarian Serous Cystadenocarcinoma	7.484
TCGA-04-1651-01	TCGA	Primary Tumor	TCGA Ovarian Serous Cystadenocarcinoma	7.476
TCGA-24-1470-01	TCGA	Primary Tumor	TCGA Ovarian Serous Cystadenocarcinoma	7.476
TCGA-24-2023-01	TCGA	Primary Tumor	TCGA Ovarian Serous Cystadenocarcinoma	7.448
TCGA-29-1761-01	TCGA	Primary Tumor	TCGA Ovarian Serous Cystadenocarcinoma	7.428
TCGA-13-0797-01	TCGA	Primary Tumor	TCGA Ovarian Serous Cystadenocarcinoma	7.421
TCGA-13-0730-01	TCGA	Primary Tumor	TCGA Ovarian Serous Cystadenocarcinoma	7.399
TCGA-29-1774-01	TCGA	Primary Tumor	TCGA Ovarian Serous Cystadenocarcinoma	7.383
TCGA-04-1655-01	TCGA	Primary Tumor	TCGA Ovarian Serous Cystadenocarcinoma	7.305
TCGA-13-0916-01	TCGA	Primary Tumor	TCGA Ovarian Serous Cystadenocarcinoma	6.887
TCGA-09-0364-01	TCGA	Primary Tumor	TCGA Ovarian Serous Cystadenocarcinoma	6.874
TCGA-13-2060-01	TCGA	Primary Tumor	TCGA Ovarian Serous Cystadenocarcinoma	6.598
TCGA-24-2020-01	TCGA	Primary Tumor	TCGA Ovarian Serous Cystadenocarcinoma	6.352
TCGA-30-1860-01	TCGA	Primary Tumor	TCGA Ovarian Serous Cystadenocarcinoma	6.163
TCGA-61-2092-01	TCGA	Primary Tumor	TCGA Ovarian Serous Cystadenocarcinoma	6.072
TCGA-24-1550-01	TCGA	Primary Tumor	TCGA Ovarian Serous Cystadenocarcinoma	5.941
TCGA-13-1492-01	TCGA	Primary Tumor	TCGA Ovarian Serous Cystadenocarcinoma	5.919
TCGA-10-0934-01	TCGA	Primary Tumor	TCGA Ovarian Serous Cystadenocarcinoma	5.474
TCGA-25-1870-01	TCGA	Primary Tumor	TCGA Ovarian Serous Cystadenocarcinoma	0
1log2(normalized count +1)

## Sheet: Table S3
Supplementary Table S3 | The individual data for the correlation between PRELP mRNA expression and copy number aberrations (CNAs)
Sample ID	CNAs	mRNA expression2
TCGA-04-1530-01	Shallow Deletion	0.567903
TCGA-09-2050-01	Shallow Deletion	-0.749604
TCGA-10-0930-01	Shallow Deletion	-0.689377
TCGA-13-0755-01	Shallow Deletion	-0.454706
TCGA-13-0792-01	Shallow Deletion	-1.2998
TCGA-13-0893-01	Shallow Deletion	-0.866716
TCGA-13-1407-01	Shallow Deletion	-0.793821
TCGA-13-1497-01	Shallow Deletion	2.60237
TCGA-20-0987-01	Shallow Deletion	-1.28888
TCGA-23-1032-01	Shallow Deletion	-1.16955
TCGA-24-0979-01	Shallow Deletion	0.014626
TCGA-24-1418-01	Shallow Deletion	-0.641185
TCGA-24-1434-01	Shallow Deletion	0.926825
TCGA-25-1324-01	Shallow Deletion	-0.251341
TCGA-25-1326-01	Shallow Deletion	0.358923
TCGA-25-1632-01	Shallow Deletion	-0.46598
TCGA-30-1891-01	Shallow Deletion	0.527063
TCGA-31-1959-01	Shallow Deletion	0.559757
TCGA-36-1578-01	Shallow Deletion	-1.05003
TCGA-57-1582-01	Shallow Deletion	-1.02584
TCGA-61-2012-01	Shallow Deletion	-0.071917
TCGA-61-2102-01	Shallow Deletion	-1.21914
TCGA-04-1332-01	Diploid	2.50417
TCGA-04-1336-01	Diploid	0.954007
TCGA-04-1337-01	Diploid	-0.346073
TCGA-04-1343-01	Diploid	-0.673194
TCGA-04-1348-01	Diploid	-0.835513
TCGA-04-1349-01	Diploid	-0.162874
TCGA-04-1350-01	Diploid	-0.242342
TCGA-04-1361-01	Diploid	0.334807
TCGA-04-1367-01	Diploid	2.20198
TCGA-09-0366-01	Diploid	-1.40453
TCGA-09-1662-01	Diploid	0.763903
TCGA-09-1669-01	Diploid	2.01496
TCGA-09-2051-01	Diploid	-0.350247
TCGA-09-2053-01	Diploid	2.11904
TCGA-10-0926-01	Diploid	0.065185
TCGA-10-0927-01	Diploid	0.681801
TCGA-10-0928-01	Diploid	-0.184897
TCGA-10-0931-01	Diploid	2.78228
TCGA-10-0934-01	Diploid	-1.64177
TCGA-10-0937-01	Diploid	1.8232
TCGA-13-0720-01	Diploid	-1.18414
TCGA-13-0726-01	Diploid	-1.30055
TCGA-13-0730-01	Diploid	-1.6546
TCGA-13-0761-01	Diploid	-1.02634
TCGA-13-0793-01	Diploid	-0.211782
TCGA-13-0804-01	Diploid	-0.145088
TCGA-13-0807-01	Diploid	0.379816
TCGA-13-0883-01	Diploid	0.433283
TCGA-13-0884-01	Diploid	0.060604
TCGA-13-0885-01	Diploid	-0.805464
TCGA-13-0889-01	Diploid	-0.340391
TCGA-13-0900-01	Diploid	0.610905
TCGA-13-0903-01	Diploid	-1.07718
TCGA-13-0904-01	Diploid	-1.06281
TCGA-13-0905-01	Diploid	0.246774
TCGA-13-0906-01	Diploid	-0.252906
TCGA-13-0912-01	Diploid	-0.082978
TCGA-13-0913-01	Diploid	0.932545
TCGA-13-0916-01	Diploid	-1.70623
TCGA-13-0924-01	Diploid	-1.23936
TCGA-13-1403-01	Diploid	-1.19429
TCGA-13-1405-01	Diploid	-0.714071
TCGA-13-1411-01	Diploid	-0.394559
TCGA-13-1482-01	Diploid	0.83616
TCGA-13-1483-01	Diploid	0.198181
TCGA-13-1489-01	Diploid	-0.162739
TCGA-13-1491-01	Diploid	0.438863
TCGA-13-1492-01	Diploid	-1.55496
TCGA-13-1494-01	Diploid	1.33055
TCGA-13-1496-01	Diploid	-0.917873
TCGA-13-1501-01	Diploid	0.060172
TCGA-13-1507-01	Diploid	-0.683903
TCGA-13-1509-01	Diploid	-0.617503
TCGA-13-1510-01	Diploid	-0.897407
TCGA-13-1512-01	Diploid	-1.01687
TCGA-13-2060-01	Diploid	-1.54432
TCGA-23-1021-01	Diploid	1.13493
TCGA-23-1023-01	Diploid	1.12665
TCGA-23-1024-01	Diploid	-0.640529
TCGA-23-1026-01	Diploid	-0.519837
TCGA-23-1028-01	Diploid	0.096192
TCGA-23-2078-01	Diploid	0.901691
TCGA-23-2081-01	Diploid	-0.35503
TCGA-24-0966-01	Diploid	-0.478591
TCGA-24-0970-01	Diploid	-0.889287
TCGA-24-0975-01	Diploid	-0.001504
TCGA-24-0980-01	Diploid	-1.08222
TCGA-24-1103-01	Diploid	0.661445
TCGA-24-1104-01	Diploid	0.355659
TCGA-24-1416-01	Diploid	1.00971
TCGA-24-1417-01	Diploid	0.137006
TCGA-24-1425-01	Diploid	0.76175
TCGA-24-1426-01	Diploid	0.045752
TCGA-24-1427-01	Diploid	0.334644
TCGA-24-1435-01	Diploid	1.4934
TCGA-24-1470-01	Diploid	-1.62617
TCGA-24-1545-01	Diploid	1.86246
TCGA-24-1552-01	Diploid	-1.12825
TCGA-24-1555-01	Diploid	0.58714
TCGA-24-1556-01	Diploid	-0.739994
TCGA-24-1563-01	Diploid	1.0042
TCGA-24-1616-01	Diploid	1.10624
TCGA-24-2035-01	Diploid	1.10489
TCGA-24-2254-01	Diploid	0.473712
TCGA-24-2260-01	Diploid	-0.860655
TCGA-24-2261-01	Diploid	0.385229
TCGA-24-2262-01	Diploid	0.905463
TCGA-24-2288-01	Diploid	-0.526342
TCGA-24-2289-01	Diploid	-1.24282
TCGA-24-2298-01	Diploid	0.503914
TCGA-25-1322-01	Diploid	0.459599
TCGA-25-1328-01	Diploid	1.81047
TCGA-25-1625-01	Diploid	0.403455
TCGA-25-1630-01	Diploid	-0.886574
TCGA-25-1631-01	Diploid	-1.0432
TCGA-25-1633-01	Diploid	-0.775927
TCGA-25-2042-01	Diploid	1.28851
TCGA-25-2391-01	Diploid	-1.02302
TCGA-25-2393-01	Diploid	-1.40474
TCGA-25-2398-01	Diploid	1.73205
TCGA-25-2399-01	Diploid	0.578143
TCGA-25-2401-01	Diploid	0.613832
TCGA-25-2404-01	Diploid	0.710992
TCGA-25-2409-01	Diploid	0.672717
TCGA-31-1950-01	Diploid	-0.5474
TCGA-31-1953-01	Diploid	-1.49858
TCGA-36-1568-01	Diploid	-0.043973
TCGA-36-1574-01	Diploid	-0.587626
TCGA-36-1575-01	Diploid	-0.562384
TCGA-36-1577-01	Diploid	-1.35061
TCGA-57-1584-01	Diploid	-0.404906
TCGA-59-2350-01	Diploid	-0.347241
TCGA-59-2354-01	Diploid	1.39086
TCGA-59-2363-01	Diploid	-1.07832
TCGA-61-1736-01	Diploid	-0.396354
TCGA-61-1995-01	Diploid	0.141776
TCGA-61-1998-01	Diploid	1.39502
TCGA-61-2000-01	Diploid	-1.11837
TCGA-61-2002-01	Diploid	0.173077
TCGA-61-2016-01	Diploid	-0.091261
TCGA-61-2094-01	Diploid	1.37008
TCGA-61-2095-01	Diploid	-0.400848
TCGA-61-2104-01	Diploid	0.609686
TCGA-61-2110-01	Diploid	1.20811
TCGA-61-2113-01	Diploid	0.141263
TCGA-04-1331-01	Gain	1.97194
TCGA-04-1338-01	Gain	0.471164
TCGA-04-1342-01	Gain	0.591598
TCGA-04-1346-01	Gain	0.734167
TCGA-04-1347-01	Gain	2.07526
TCGA-04-1356-01	Gain	1.16886
TCGA-04-1357-01	Gain	1.96039
TCGA-04-1362-01	Gain	-1.32519
TCGA-04-1364-01	Gain	-0.75071
TCGA-04-1365-01	Gain	-1.51572
TCGA-04-1514-01	Gain	-0.771458
TCGA-04-1517-01	Gain	0.234639
TCGA-04-1525-01	Gain	0.27129
TCGA-04-1542-01	Gain	2.8564
TCGA-09-0369-01	Gain	-0.681293
TCGA-09-1659-01	Gain	-0.030105
TCGA-09-1661-01	Gain	2.12614
TCGA-09-1665-01	Gain	-0.881499
TCGA-09-2044-01	Gain	1.12371
TCGA-09-2045-01	Gain	1.34777
TCGA-09-2049-01	Gain	0.934437
TCGA-09-2056-01	Gain	0.024843
TCGA-10-0933-01	Gain	-1.01659
TCGA-10-0935-01	Gain	1.00471
TCGA-10-0938-01	Gain	1.53942
TCGA-13-0714-01	Gain	-0.240168
TCGA-13-0717-01	Gain	1.63943
TCGA-13-0723-01	Gain	-1.69603
TCGA-13-0724-01	Gain	0.208496
TCGA-13-0727-01	Gain	1.06316
TCGA-13-0751-01	Gain	1.55278
TCGA-13-0760-01	Gain	-1.24114
TCGA-13-0762-01	Gain	0.107078
TCGA-13-0765-01	Gain	2.1244
TCGA-13-0795-01	Gain	-0.729618
TCGA-13-0800-01	Gain	1.37054
TCGA-13-0886-01	Gain	1.43969
TCGA-13-0887-01	Gain	0.058309
TCGA-13-0890-01	Gain	0.693973
TCGA-13-0891-01	Gain	1.25668
TCGA-13-0894-01	Gain	0.916031
TCGA-13-0897-01	Gain	-0.731054
TCGA-13-0899-01	Gain	0.276609
TCGA-13-0910-01	Gain	1.72248
TCGA-13-0911-01	Gain	-0.545423
TCGA-13-0919-01	Gain	-0.412382
TCGA-13-0920-01	Gain	0.041978
TCGA-13-0923-01	Gain	-0.79127
TCGA-13-1404-01	Gain	-0.716959
TCGA-13-1408-01	Gain	0.844086
TCGA-13-1409-01	Gain	3.27055
TCGA-13-1410-01	Gain	-1.14716
TCGA-13-1412-01	Gain	0.317778
TCGA-13-1477-01	Gain	0.476134
TCGA-13-1481-01	Gain	1.23904
TCGA-13-1484-01	Gain	-0.606067
TCGA-13-1487-01	Gain	0.509302
TCGA-13-1488-01	Gain	1.25681
TCGA-13-1498-01	Gain	1.7087
TCGA-13-1499-01	Gain	-0.322704
TCGA-13-1504-01	Gain	1.19838
TCGA-13-1505-01	Gain	0.302546
TCGA-13-1506-01	Gain	0.874949
TCGA-20-0990-01	Gain	-0.047819
TCGA-20-0991-01	Gain	-0.881166
TCGA-23-1022-01	Gain	0.436552
TCGA-23-1027-01	Gain	1.36742
TCGA-23-1030-01	Gain	0.532268
TCGA-23-1031-01	Gain	2.11196
TCGA-23-1110-01	Gain	2.90024
TCGA-23-1116-01	Gain	-0.012159
TCGA-23-1117-01	Gain	0.32708
TCGA-23-1118-01	Gain	2.08537
TCGA-23-1120-01	Gain	0.426635
TCGA-23-1122-01	Gain	-0.108262
TCGA-23-1123-01	Gain	-0.956027
TCGA-23-2072-01	Gain	-0.507379
TCGA-23-2077-01	Gain	1.03634
TCGA-23-2079-01	Gain	1.5337
TCGA-24-0968-01	Gain	-0.710988
TCGA-24-0982-01	Gain	1.82642
TCGA-24-1105-01	Gain	0.52922
TCGA-24-1413-01	Gain	0.276541
TCGA-24-1419-01	Gain	-1.09493
TCGA-24-1422-01	Gain	0.490628
TCGA-24-1424-01	Gain	0.105027
TCGA-24-1428-01	Gain	-0.118187
TCGA-24-1431-01	Gain	-1.05682
TCGA-24-1436-01	Gain	-0.990255
TCGA-24-1463-01	Gain	0.310795
TCGA-24-1464-01	Gain	1.67019
TCGA-24-1466-01	Gain	-0.603866
TCGA-24-1469-01	Gain	2.44799
TCGA-24-1544-01	Gain	-0.404321
TCGA-24-1548-01	Gain	-1.10239
TCGA-24-1551-01	Gain	-0.671459
TCGA-24-1557-01	Gain	1.92683
TCGA-24-1558-01	Gain	-0.313205
TCGA-24-1560-01	Gain	-0.52369
TCGA-24-1562-01	Gain	1.59388
TCGA-24-1564-01	Gain	-0.331847
TCGA-24-1565-01	Gain	2.239
TCGA-24-1567-01	Gain	-1.13314
TCGA-24-1603-01	Gain	1.18709
TCGA-24-1604-01	Gain	0.638501
TCGA-24-1614-01	Gain	3.84355
TCGA-24-2019-01	Gain	1.18867
TCGA-24-2024-01	Gain	3.43514
TCGA-24-2030-01	Gain	-1.37358
TCGA-24-2038-01	Gain	1.68973
TCGA-24-2267-01	Gain	0.119007
TCGA-24-2271-01	Gain	3.54665
TCGA-24-2280-01	Gain	0.464973
TCGA-24-2281-01	Gain	-0.638648
TCGA-24-2290-01	Gain	0.503544
TCGA-24-2293-01	Gain	0.563016
TCGA-25-1313-01	Gain	1.56724
TCGA-25-1315-01	Gain	-1.15801
TCGA-25-1316-01	Gain	-1.36862
TCGA-25-1317-01	Gain	0.888974
TCGA-25-1318-01	Gain	0.073121
TCGA-25-1319-01	Gain	-0.518688
TCGA-25-1320-01	Gain	1.78892
TCGA-25-1321-01	Gain	1.02793
TCGA-25-1329-01	Gain	0.146469
TCGA-25-1623-01	Gain	0.437684
TCGA-25-1626-01	Gain	1.59115
TCGA-25-1627-01	Gain	1.04333
TCGA-25-1628-01	Gain	0.997037
TCGA-25-1634-01	Gain	-0.65118
TCGA-25-1635-01	Gain	0.314167
TCGA-25-2392-01	Gain	-0.379637
TCGA-25-2396-01	Gain	2.02846
TCGA-25-2400-01	Gain	-0.312832
TCGA-25-2408-01	Gain	0.970349
TCGA-29-2427-01	Gain	1.25263
TCGA-30-1853-01	Gain	3.08749
TCGA-30-1862-01	Gain	0.821132
TCGA-36-1569-01	Gain	3.04045
TCGA-36-1570-01	Gain	2.25846
TCGA-36-1571-01	Gain	1.46669
TCGA-36-1576-01	Gain	0.69576
TCGA-36-1580-01	Gain	2.0604
TCGA-57-1583-01	Gain	2.46781
TCGA-57-1993-01	Gain	0.907902
TCGA-59-2348-01	Gain	-0.198202
TCGA-59-2351-01	Gain	1.66852
TCGA-59-2352-01	Gain	1.07773
TCGA-59-2355-01	Gain	1.44884
TCGA-61-1728-01	Gain	0.103361
TCGA-61-1919-01	Gain	0.499277
TCGA-61-2003-01	Gain	1.43325
TCGA-61-2008-01	Gain	0.656062
TCGA-61-2009-01	Gain	2.45223
TCGA-61-2088-01	Gain	-1.3433
TCGA-61-2092-01	Gain	-1.49743
TCGA-61-2097-01	Gain	0.326201
TCGA-61-2101-01	Gain	1.03306
TCGA-61-2109-01	Gain	-0.366735
TCGA-61-2111-01	Gain	-1.54183
TCGA-09-1666-01	Amplification	1.0795
TCGA-13-0791-01	Amplification	-0.317884
TCGA-13-1495-01	Amplification	0.014626
TCGA-23-1124-01	Amplification	2.31149
TCGA-24-1423-01	Amplification	0.055105
TCGA-24-1471-01	Amplification	-0.43118
TCGA-24-1474-01	Amplification	-0.086764
TCGA-24-1549-01	Amplification	-0.90801
TCGA-24-1553-01	Amplification	2.61066
2z-scores relative to diploid samples

## Sheet: Table S4
Supplementary Table S4 | The individual data for the correlation between PRELP mRNA expression and somatic mutations
Sample ID	Mutations	mRNA expression2
TCGA-04-1530-01	Wild type	0.567903
TCGA-09-2050-01	Wild type	-0.749604
TCGA-10-0930-01	Wild type	-0.689377
TCGA-13-0755-01	Wild type	-0.454706
TCGA-13-0792-01	Wild type	-1.2998
TCGA-13-0893-01	Wild type	-0.866716
TCGA-13-1407-01	Wild type	-0.793821
TCGA-13-1497-01	Wild type	2.60237
TCGA-20-0987-01	Wild type	-1.28888
TCGA-23-1032-01	Wild type	-1.16955
TCGA-24-0979-01	Wild type	0.014626
TCGA-24-1418-01	Wild type	-0.641185
TCGA-24-1434-01	Wild type	0.926825
TCGA-25-1324-01	Wild type	-0.251341
TCGA-25-1326-01	Wild type	0.358923
TCGA-25-1632-01	Wild type	-0.46598
TCGA-30-1891-01	Wild type	0.527063
TCGA-31-1959-01	Wild type	0.559757
TCGA-36-1578-01	Wild type	-1.05003
TCGA-57-1582-01	Wild type	-1.02584
TCGA-61-2012-01	Wild type	-0.071917
TCGA-61-2102-01	Wild type	-1.21914
TCGA-04-1332-01	Wild type	2.50417
TCGA-04-1336-01	Wild type	0.954007
TCGA-04-1337-01	Wild type	-0.346073
TCGA-04-1343-01	Wild type	-0.673194
TCGA-04-1348-01	Wild type	-0.835513
TCGA-04-1349-01	Wild type	-0.162874
TCGA-04-1350-01	Wild type	-0.242342
TCGA-04-1361-01	Wild type	0.334807
TCGA-04-1367-01	Wild type	2.20198
TCGA-09-0366-01	Wild type	-1.40453
TCGA-09-1662-01	Wild type	0.763903
TCGA-09-1669-01	Wild type	2.01496
TCGA-09-2051-01	Wild type	-0.350247
TCGA-09-2053-01	Wild type	2.11904
TCGA-10-0926-01	Wild type	0.065185
TCGA-10-0927-01	Wild type	0.681801
TCGA-10-0928-01	Wild type	-0.184897
TCGA-10-0931-01	Wild type	2.78228
TCGA-10-0934-01	Wild type	-1.64177
TCGA-10-0937-01	Wild type	1.8232
TCGA-13-0720-01	Wild type	-1.18414
TCGA-13-0726-01	Wild type	-1.30055
TCGA-13-0730-01	Wild type	-1.6546
TCGA-13-0761-01	Wild type	-1.02634
TCGA-13-0793-01	Wild type	-0.211782
TCGA-13-0804-01	Wild type	-0.145088
TCGA-13-0807-01	Wild type	0.379816
TCGA-13-0883-01	Wild type	0.433283
TCGA-13-0884-01	Wild type	0.060604
TCGA-13-0885-01	Wild type	-0.805464
TCGA-13-0889-01	Wild type	-0.340391
TCGA-13-0900-01	Wild type	0.610905
TCGA-13-0903-01	Wild type	-1.07718
TCGA-13-0904-01	Wild type	-1.06281
TCGA-13-0905-01	Wild type	0.246774
TCGA-13-0906-01	Wild type	-0.252906
TCGA-13-0912-01	Wild type	-0.082978
TCGA-13-0913-01	Wild type	0.932545
TCGA-13-0916-01	Wild type	-1.70623
TCGA-13-0924-01	Wild type	-1.23936
TCGA-13-1403-01	Wild type	-1.19429
TCGA-13-1405-01	Wild type	-0.714071
TCGA-13-1411-01	Wild type	-0.394559
TCGA-13-1482-01	Wild type	0.83616
TCGA-13-1483-01	Wild type	0.198181
TCGA-13-1489-01	Wild type	-0.162739
TCGA-13-1491-01	Wild type	0.438863
TCGA-13-1492-01	Wild type	-1.55496
TCGA-13-1494-01	Wild type	1.33055
TCGA-13-1496-01	Wild type	-0.917873
TCGA-13-1501-01	Wild type	0.060172
TCGA-13-1507-01	Wild type	-0.683903
TCGA-13-1509-01	Wild type	-0.617503
TCGA-13-1510-01	Wild type	-0.897407
TCGA-13-1512-01	Wild type	-1.01687
TCGA-13-2060-01	Wild type	-1.54432
TCGA-23-1021-01	Wild type	1.13493
TCGA-23-1023-01	Wild type	1.12665
TCGA-23-1024-01	Wild type	-0.640529
TCGA-23-1026-01	Wild type	-0.519837
TCGA-23-1028-01	Wild type	0.096192
TCGA-23-2078-01	Wild type	0.901691
TCGA-23-2081-01	Wild type	-0.35503
TCGA-24-0966-01	Wild type	-0.478591
TCGA-24-0970-01	Wild type	-0.889287
TCGA-24-0975-01	Wild type	-0.001504
TCGA-24-0980-01	Wild type	-1.08222
TCGA-24-1103-01	Wild type	0.661445
TCGA-24-1104-01	Wild type	0.355659
TCGA-24-1416-01	Wild type	1.00971
TCGA-24-1417-01	Wild type	0.137006
TCGA-24-1425-01	Wild type	0.76175
TCGA-24-1426-01	Wild type	0.045752
TCGA-24-1427-01	Wild type	0.334644
TCGA-24-1435-01	Wild type	1.4934
TCGA-24-1470-01	Wild type	-1.62617
TCGA-24-1545-01	Wild type	1.86246
TCGA-24-1552-01	Wild type	-1.12825
TCGA-24-1555-01	Wild type	0.58714
TCGA-24-1556-01	Wild type	-0.739994
TCGA-24-1563-01	Wild type	1.0042
TCGA-24-1616-01	Wild type	1.10624
TCGA-24-2035-01	Wild type	1.10489
TCGA-24-2254-01	Wild type	0.473712
TCGA-24-2260-01	Wild type	-0.860655
TCGA-24-2261-01	Wild type	0.385229
TCGA-24-2262-01	Wild type	0.905463
TCGA-24-2288-01	Wild type	-0.526342
TCGA-24-2289-01	Wild type	-1.24282
TCGA-24-2298-01	Wild type	0.503914
TCGA-25-1322-01	Wild type	0.459599
TCGA-25-1328-01	Wild type	1.81047
TCGA-25-1625-01	Wild type	0.403455
TCGA-25-1630-01	Wild type	-0.886574
TCGA-25-1631-01	Wild type	-1.0432
TCGA-25-1633-01	Wild type	-0.775927
TCGA-25-2042-01	Wild type	1.28851
TCGA-25-2391-01	Wild type	-1.02302
TCGA-25-2393-01	Wild type	-1.40474
TCGA-25-2398-01	Wild type	1.73205
TCGA-25-2399-01	Wild type	0.578143
TCGA-25-2401-01	Wild type	0.613832
TCGA-25-2404-01	Wild type	0.710992
TCGA-25-2409-01	Wild type	0.672717
TCGA-31-1950-01	Wild type	-0.5474
TCGA-31-1953-01	Wild type	-1.49858
TCGA-36-1568-01	Wild type	-0.043973
TCGA-36-1574-01	Wild type	-0.587626
TCGA-36-1575-01	Wild type	-0.562384
TCGA-36-1577-01	Wild type	-1.35061
TCGA-57-1584-01	Wild type	-0.404906
TCGA-59-2350-01	Wild type	-0.347241
TCGA-59-2354-01	Wild type	1.39086
TCGA-59-2363-01	Wild type	-1.07832
TCGA-61-1736-01	Wild type	-0.396354
TCGA-61-1995-01	Wild type	0.141776
TCGA-61-1998-01	Wild type	1.39502
TCGA-61-2000-01	Wild type	-1.11837
TCGA-61-2002-01	Wild type	0.173077
TCGA-61-2016-01	Wild type	-0.091261
TCGA-61-2094-01	Wild type	1.37008
TCGA-61-2095-01	Wild type	-0.400848
TCGA-61-2104-01	Wild type	0.609686
TCGA-61-2110-01	Wild type	1.20811
TCGA-61-2113-01	Wild type	0.141263
TCGA-04-1331-01	Wild type	1.97194
TCGA-04-1338-01	Wild type	0.471164
TCGA-04-1342-01	Wild type	0.591598
TCGA-04-1346-01	Wild type	0.734167
TCGA-04-1347-01	Wild type	2.07526
TCGA-04-1356-01	Wild type	1.16886
TCGA-04-1357-01	Wild type	1.96039
TCGA-04-1362-01	Wild type	-1.32519
TCGA-04-1364-01	Wild type	-0.75071
TCGA-04-1365-01	Wild type	-1.51572
TCGA-04-1514-01	Wild type	-0.771458
TCGA-04-1517-01	Wild type	0.234639
TCGA-04-1525-01	Wild type	0.27129
TCGA-04-1542-01	Wild type	2.8564
TCGA-09-0369-01	Wild type	-0.681293
TCGA-09-1659-01	Wild type	-0.030105
TCGA-09-1661-01	Wild type	2.12614
TCGA-09-1665-01	Wild type	-0.881499
TCGA-09-2044-01	Wild type	1.12371
TCGA-09-2045-01	Wild type	1.34777
TCGA-09-2049-01	Wild type	0.934437
TCGA-09-2056-01	Wild type	0.024843
TCGA-10-0933-01	Wild type	-1.01659
TCGA-10-0935-01	Wild type	1.00471
TCGA-10-0938-01	Wild type	1.53942
TCGA-13-0714-01	Wild type	-0.240168
TCGA-13-0717-01	Wild type	1.63943
TCGA-13-0723-01	Wild type	-1.69603
TCGA-13-0724-01	Wild type	0.208496
TCGA-13-0727-01	Wild type	1.06316
TCGA-13-0751-01	Wild type	1.55278
TCGA-13-0760-01	Wild type	-1.24114
TCGA-13-0762-01	Wild type	0.107078
TCGA-13-0765-01	Wild type	2.1244
TCGA-13-0795-01	Wild type	-0.729618
TCGA-13-0800-01	Wild type	1.37054
TCGA-13-0886-01	Wild type	1.43969
TCGA-13-0887-01	Wild type	0.058309
TCGA-13-0890-01	Wild type	0.693973
TCGA-13-0891-01	Wild type	1.25668
TCGA-13-0894-01	Wild type	0.916031
TCGA-13-0897-01	Wild type	-0.731054
TCGA-13-0899-01	Wild type	0.276609
TCGA-13-0910-01	Wild type	1.72248
TCGA-13-0911-01	Wild type	-0.545423
TCGA-13-0919-01	Wild type	-0.412382
TCGA-13-0920-01	Wild type	0.041978
TCGA-13-0923-01	Wild type	-0.79127
TCGA-13-1404-01	Wild type	-0.716959
TCGA-13-1408-01	Wild type	0.844086
TCGA-13-1409-01	Wild type	3.27055
TCGA-13-1410-01	Wild type	-1.14716
TCGA-13-1412-01	Wild type	0.317778
TCGA-13-1477-01	Wild type	0.476134
TCGA-13-1481-01	Wild type	1.23904
TCGA-13-1484-01	Wild type	-0.606067
TCGA-13-1487-01	Wild type	0.509302
TCGA-13-1488-01	Wild type	1.25681
TCGA-13-1498-01	Wild type	1.7087
TCGA-13-1499-01	Wild type	-0.322704
TCGA-13-1504-01	Wild type	1.19838
TCGA-13-1505-01	Wild type	0.302546
TCGA-13-1506-01	Wild type	0.874949
TCGA-20-0990-01	Wild type	-0.047819
TCGA-20-0991-01	Wild type	-0.881166
TCGA-23-1022-01	Wild type	0.436552
TCGA-23-1027-01	Wild type	1.36742
TCGA-23-1030-01	Wild type	0.532268
TCGA-23-1031-01	Wild type	2.11196
TCGA-23-1110-01	Wild type	2.90024
TCGA-23-1116-01	Wild type	-0.012159
TCGA-23-1117-01	Wild type	0.32708
TCGA-23-1118-01	Wild type	2.08537
TCGA-23-1120-01	Wild type	0.426635
TCGA-23-1122-01	PRELP: A168V	-0.108262
TCGA-23-1123-01	Wild type	-0.956027
TCGA-23-2072-01	Wild type	-0.507379
TCGA-23-2077-01	Wild type	1.03634
TCGA-23-2079-01	Wild type	1.5337
TCGA-24-0968-01	Wild type	-0.710988
TCGA-24-0982-01	Wild type	1.82642
TCGA-24-1105-01	Wild type	0.52922
TCGA-24-1413-01	Wild type	0.276541
TCGA-24-1419-01	Wild type	-1.09493
TCGA-24-1422-01	Wild type	0.490628
TCGA-24-1424-01	Wild type	0.105027
TCGA-24-1428-01	Wild type	-0.118187
TCGA-24-1431-01	Wild type	-1.05682
TCGA-24-1436-01	Wild type	-0.990255
TCGA-24-1463-01	Wild type	0.310795
TCGA-24-1464-01	Wild type	1.67019
TCGA-24-1466-01	Wild type	-0.603866
TCGA-24-1469-01	Wild type	2.44799
TCGA-24-1544-01	Wild type	-0.404321
TCGA-24-1548-01	Wild type	-1.10239
TCGA-24-1551-01	Wild type	-0.671459
TCGA-24-1557-01	Wild type	1.92683
TCGA-24-1558-01	Wild type	-0.313205
TCGA-24-1560-01	Wild type	-0.52369
TCGA-24-1562-01	Wild type	1.59388
TCGA-24-1564-01	Wild type	-0.331847
TCGA-24-1565-01	Wild type	2.239
TCGA-24-1567-01	Wild type	-1.13314
TCGA-24-1603-01	Wild type	1.18709
TCGA-24-1604-01	Wild type	0.638501
TCGA-24-1614-01	Wild type	3.84355
TCGA-24-2019-01	Wild type	1.18867
TCGA-24-2024-01	Wild type	3.43514
TCGA-24-2030-01	Wild type	-1.37358
TCGA-24-2038-01	Wild type	1.68973
TCGA-24-2267-01	Wild type	0.119007
TCGA-24-2271-01	Wild type	3.54665
TCGA-24-2280-01	Wild type	0.464973
TCGA-24-2281-01	Wild type	-0.638648
TCGA-24-2290-01	Wild type	0.503544
TCGA-24-2293-01	Wild type	0.563016
TCGA-25-1313-01	Wild type	1.56724
TCGA-25-1315-01	Wild type	-1.15801
TCGA-25-1316-01	Wild type	-1.36862
TCGA-25-1317-01	Wild type	0.888974
TCGA-25-1318-01	Wild type	0.073121
TCGA-25-1319-01	Wild type	-0.518688
TCGA-25-1320-01	Wild type	1.78892
TCGA-25-1321-01	Wild type	1.02793
TCGA-25-1329-01	Wild type	0.146469
TCGA-25-1623-01	Wild type	0.437684
TCGA-25-1626-01	Wild type	1.59115
TCGA-25-1627-01	Wild type	1.04333
TCGA-25-1628-01	Wild type	0.997037
TCGA-25-1634-01	Wild type	-0.65118
TCGA-25-1635-01	Wild type	0.314167
TCGA-25-2392-01	Wild type	-0.379637
TCGA-25-2396-01	Wild type	2.02846
TCGA-25-2400-01	Wild type	-0.312832
TCGA-25-2408-01	Wild type	0.970349
TCGA-29-2427-01	Wild type	1.25263
TCGA-30-1853-01	Wild type	3.08749
TCGA-30-1862-01	Wild type	0.821132
TCGA-36-1569-01	Wild type	3.04045
TCGA-36-1570-01	Wild type	2.25846
TCGA-36-1571-01	Wild type	1.46669
TCGA-36-1576-01	Wild type	0.69576
TCGA-36-1580-01	Wild type	2.0604
TCGA-57-1583-01	Wild type	2.46781
TCGA-57-1993-01	Wild type	0.907902
TCGA-59-2348-01	Wild type	-0.198202
TCGA-59-2351-01	Wild type	1.66852
TCGA-59-2352-01	Wild type	1.07773
TCGA-59-2355-01	Wild type	1.44884
TCGA-61-1728-01	Wild type	0.103361
TCGA-61-1919-01	Wild type	0.499277
TCGA-61-2003-01	Wild type	1.43325
TCGA-61-2008-01	Wild type	0.656062
TCGA-61-2009-01	Wild type	2.45223
TCGA-61-2088-01	Wild type	-1.3433
TCGA-61-2092-01	Wild type	-1.49743
TCGA-61-2097-01	Wild type	0.326201
TCGA-61-2101-01	Wild type	1.03306
TCGA-61-2109-01	Wild type	-0.366735
TCGA-61-2111-01	Wild type	-1.54183
TCGA-09-1666-01	Wild type	1.0795
TCGA-13-0791-01	Wild type	-0.317884
TCGA-13-1495-01	Wild type	0.014626
TCGA-23-1124-01	Wild type	2.31149
TCGA-24-1423-01	Wild type	0.055105
TCGA-24-1471-01	Wild type	-0.43118
TCGA-24-1474-01	Wild type	-0.086764
TCGA-24-1549-01	Wild type	-0.90801
TCGA-24-1553-01	Wild type	2.61066
2z-scores relative to diploid samples

## Sheet: Table S5
Supplementary Table S5 |The list of upregulated genes upon PRELP overexpression in OVTOKO cells (log2 FC >1, FDR <0.05, n=1,180).
Ensembl gene ID	logFC	logCPM	P-value	FDR	Ranking	HGNC symbol	ENTREZID
ENSG00000188783	4.95549	10.8374	1.84662e-171	3.66775e-167	1	PRELP	5549
ENSG00000103888	4.79266	4.76288	5.98189e-138	5.94061e-134	2	CEMIP	57214
ENSG00000117305	4.32039	7.16711	1.6106e-137	1.06632e-133	3	HMGCL	3155
ENSG00000183044	3.85373	4.87788	8.15818e-124	3.24075e-120	5	ABAT	18
ENSG00000102901	2.56457	7.13928	5.39317e-93	1.33899e-89	8	CENPT	80152
ENSG00000165300	7.08608	2.71948	1.65646e-92	3.65563e-89	9	SLITRK5	26050
ENSG00000185482	4.6812	2.29025	1.9327e-82	3.83874e-79	10	STAC3	246329
ENSG00000010319	2.86597	3.04869	1.29695e-68	2.14667e-65	12	SEMA3G	56920
ENSG00000101210	3.49443	6.4941	3.02132e-68	4.61612e-65	13	EEF1A2	1917
ENSG00000112367	2.17571	4.80757	1.92201e-63	2.545e-60	15	FIG4	9896
ENSG00000106012	2.79961	5.91114	3.61116e-54	3.98471e-51	18	IQCE	23288
ENSG00000167861	2.9301	5.19166	1.48766e-53	1.55515e-50	19	HID1	283987
ENSG00000162594	9.38417	3.22219	4.14761e-49	3.58173e-46	23	IL23R	149233
ENSG00000198624	4.04193	2.91996	2.88249e-48	2.29008e-45	25	CCDC69	26112
ENSG00000120658	2.67302	2.2768	3.92588e-47	2.99907e-44	26	ENOX1	55068
ENSG00000105559	2.65269	3.3649	5.58141e-47	4.10585e-44	27	PLEKHA4	57664
ENSG00000183628	2.47841	4.96985	1.18373e-45	8.10732e-43	29	DGCR6	8214
ENSG00000185133	3.15982	2.05083	3.35809e-45	2.22328e-42	30	INPP5J	27124
ENSG00000176533	2.98436	1.63077	1.03233e-44	6.61425e-42	31	GNG7	2788
ENSG00000179104	2.32783	3.3429	4.55882e-44	2.74386e-41	33	TMTC2	160335
ENSG00000121310	2.01716	5.82689	9.79234e-44	5.72046e-41	34	ECHDC2	55268
ENSG00000130821	2.32116	4.11329	2.2754e-43	1.25539e-40	36	SLC6A8	6535
ENSG00000197506	2.27415	3.68824	2.07478e-42	1.08446e-39	38	SLC28A3	64078
ENSG00000082014	2.60296	2.94117	6.66422e-42	3.39397e-39	39	SMARCD3	6604
ENSG00000106789	2.23349	6.46565	1.63966e-41	7.94318e-39	41	CORO2A	7464
ENSG00000153029	2.08471	4.9659	2.48519e-41	1.17526e-38	42	MR1	3140
ENSG00000139182	1.98364	5.8564	1.62516e-39	7.17311e-37	45	CLSTN3	9746
ENSG00000135828	1.75143	4.43977	2.03618e-39	8.79186e-37	46	RNASEL	6041
ENSG00000086619	2.03013	4.32342	3.46321e-39	1.46354e-36	47	ERO1B	56605
ENSG00000110002	2.54266	2.96091	3.87231e-39	1.57037e-36	48	VWA5A	4013
ENSG00000109472	2.56695	4.7249	3.87413e-39	1.57037e-36	49	CPE	1363
ENSG00000163975	2.16911	4.13326	6.33206e-39	2.46603e-36	51	MELTF	4241
ENSG00000062282	2.78258	2.48947	2.39603e-37	8.81295e-35	54	DGAT2	84649
ENSG00000259216	2.29783	3.4107	3.72455e-37	1.34504e-34	55	LOC645405	645405
ENSG00000128512	1.72682	4.25153	6.34959e-37	2.21256e-34	57	DOCK4	9732
ENSG00000105767	2.9758	4.76196	7.72282e-37	2.64467e-34	58	CADM4	199731
ENSG00000132563	3.08261	3.351	1.13481e-35	3.5218e-33	64	REEP2	51308
ENSG00000197183	2.31384	3.19298	3.38707e-35	1.00409e-32	67	NOL4L	140688
ENSG00000007866	2.27995	5.81285	1.36636e-34	3.87696e-32	70	TEAD3	7005
ENSG00000242732	2.79076	1.66938	2.49695e-34	6.98513e-32	71	RTL5	340526
ENSG00000198832	3.15443	2.35504	2.81555e-34	7.76702e-32	72	SELENOM	140606
ENSG00000149809	2.39399	4.46836	5.20179e-34	1.41531e-31	73	TM7SF2	7108
ENSG00000166311	1.79457	4.70693	6.04355e-34	1.62212e-31	74	SMPD1	6609
ENSG00000132535	1.85927	3.67763	2.15296e-33	5.62659e-31	76	DLG4	1742
ENSG00000196208	2.53484	1.71064	8.12572e-33	2.06914e-30	78	GREB1	9687
ENSG00000139625	1.62938	4.22532	9.23819e-33	2.32265e-30	79	MAP3K12	7786
ENSG00000131018	1.94582	5.28452	1.16374e-32	2.88928e-30	80	SYNE1	23345
ENSG00000104870	2.86123	1.48813	2.81848e-32	6.66437e-30	84	FCGRT	2217
ENSG00000064300	4.70065	1.08752	3.15868e-32	7.38091e-30	85	NGFR	4804
ENSG00000172602	3.47936	0.93188	3.87697e-32	8.954e-30	86	RND1	27289
ENSG00000163536	2.74466	1.01103	5.36509e-32	1.21092e-29	88	SERPINI1	5274
ENSG00000158467	1.2485	5.13295	8.49433e-32	1.89567e-29	89	AHCYL2	23382
ENSG00000105289	3.56805	4.62964	1.15878e-31	2.52919e-29	91	TJP3	27134
ENSG00000163430	1.21666	8.18859	1.88055e-31	4.05995e-29	92	FSTL1	11167
ENSG00000001617	3.66847	5.12242	4.53857e-31	9.58989e-29	94	SEMA3F	6405
ENSG00000132879	1.67789	4.3703	6.15666e-31	1.2872e-28	95	FBXO44	93611
ENSG00000108821	2.83585	5.53319	1.13348e-30	2.34513e-28	96	COL1A1	1277
ENSG00000197122	2.1595	5.77037	2.00459e-30	4.02174e-28	99	SRC	6714
ENSG00000130768	2.14241	1.95291	2.02678e-30	4.0256e-28	100	SMPDL3B	27293
ENSG00000078804	1.91342	4.81195	4.46528e-30	8.69505e-28	102	TP53INP2	58476
ENSG00000168916	1.41327	4.22577	4.52442e-30	8.72467e-28	103	ZNF608	57507
ENSG00000007944	1.43179	5.07023	6.27848e-30	1.18765e-27	105	MYLIP	29116
ENSG00000184500	2.17122	3.88499	9.31302e-30	1.69702e-27	109	PROS1	5627
ENSG00000185664	2.44505	2.2375	1.3981e-29	2.47938e-27	112	PMEL	6490
ENSG00000139985	3.28649	0.618017	2.22304e-29	3.87316e-27	114	ADAM21	8747
ENSG00000143479	1.49401	3.62857	2.76055e-29	4.68632e-27	117	DYRK3	8444
ENSG00000092096	2.5495	2.30307	4.49694e-29	7.56934e-27	118	SLC22A17	51310
ENSG00000135414	1.61685	5.0467	6.65734e-29	1.11116e-26	119	GDF11	10220
ENSG00000088280	2.43214	4.59092	1.1864e-28	1.96369e-26	120	ASAP3	55616
ENSG00000136367	2.34948	2.13839	1.30328e-28	2.13932e-26	121	ZFHX2	85446
ENSG00000173083	1.63321	4.38686	2.09207e-28	3.37827e-26	123	HPSE	10855
ENSG00000012822	1.62369	5.46591	4.66765e-28	7.41671e-26	125	CALCOCO1	57658
ENSG00000117115	2.75927	4.04458	5.24445e-28	8.20199e-26	127	PADI2	11240
ENSG00000140465	1.68026	6.44078	1.72376e-27	2.63365e-25	130	CYP1A1	1543
ENSG00000260852	2.11981	3.77295	9.89011e-27	1.46595e-24	134	FBXL19-AS1	283932
ENSG00000007516	2.50313	3.52388	1.1425e-26	1.68092e-24	135	BAIAP3	8938
ENSG00000128596	2.61474	2.38706	2.86616e-26	4.12519e-24	138	CCDC136	64753
ENSG00000145198	3.49408	0.348506	3.12263e-26	4.46199e-24	139	VWA5B2	90113
ENSG00000137070	2.25352	2.42356	6.49968e-26	9.15579e-24	141	IL11RA	3590
ENSG00000105419	3.87958	1.15891	6.55365e-26	9.1668e-24	142	MEIS3	56917
ENSG00000165861	1.26722	5.19406	3.43098e-25	4.54307e-23	150	ZFYVE1	53349
ENSG00000165475	1.68014	4.13717	6.05097e-25	7.95924e-23	151	CRYL1	51084
ENSG00000171236	3.64119	1.29968	1.25905e-24	1.6424e-22	152	LRG1	116844
ENSG00000139508	2.93031	2.87958	1.26516e-24	1.6424e-22	153	SLC46A3	283537
ENSG00000104888	3.15744	1.48345	1.55945e-24	1.99831e-22	155	SLC17A7	57030
ENSG00000250510	3.59179	-0.206439	4.55845e-24	5.69433e-22	159	GPR162	27239
ENSG00000140092	2.27482	3.14351	5.65554e-24	7.02065e-22	160	FBLN5	10516
ENSG00000101265	1.35464	3.84997	8.08609e-24	9.85312e-22	163	RASSF2	9770
ENSG00000116209	1.27517	7.11524	1.06074e-23	1.27688e-21	165	TMEM59	9528
ENSG00000088340	1.90446	2.3708	1.50539e-23	1.80121e-21	166	FER1L4	80307
ENSG00000124140	2.15226	1.51893	1.84134e-23	2.18998e-21	167	SLC12A5	57468
ENSG00000170962	2.05023	3.17002	3.03448e-23	3.58755e-21	168	PDGFD	80310
ENSG00000138606	2.18202	2.61507	3.87952e-23	4.55947e-21	169	SHF	90525
ENSG00000262580	1.62363	2.7257	4.08675e-23	4.77477e-21	170	NA	NA
ENSG00000134575	1.56482	5.21124	4.20121e-23	4.87979e-21	171	ACP2	53
ENSG00000131459	3.8129	2.54322	5.69191e-23	6.53484e-21	173	GFPT2	9945
ENSG00000152137	1.75958	3.86125	8.67812e-23	9.90603e-21	174	HSPB8	26353
ENSG00000111181	2.37379	2.9833	9.06161e-23	1.02847e-20	175	SLC6A12	6539
ENSG00000104691	1.14298	4.3113	1.00388e-22	1.12132e-20	177	UBXN8	7993
ENSG00000026652	1.07224	6.1158	1.00491e-22	1.12132e-20	178	AGPAT4	56895
ENSG00000163898	1.15581	4.87294	1.06199e-22	1.17839e-20	179	LIPH	200879
ENSG00000169021	1.25469	7.41373	1.17401e-22	1.29546e-20	180	UQCRFS1	7386
ENSG00000108947	1.95483	1.81763	1.18246e-22	1.29757e-20	181	EFNB3	1949
ENSG00000056998	2.43083	2.56603	1.77656e-22	1.90735e-20	185	GYG2	8908
ENSG00000181045	1.32028	4.55311	1.79892e-22	1.92097e-20	186	SLC26A11	284129
ENSG00000106479	1.98671	3.379	1.90559e-22	2.024e-20	187	ZNF862	643641
ENSG00000185100	2.29325	2.42861	1.95537e-22	2.0549e-20	189	ADSS1	122622
ENSG00000186951	1.47175	5.14278	3.30842e-22	3.42249e-20	192	PPARA	5465
ENSG00000102879	3.23902	0.828645	4.05611e-22	4.17423e-20	193	CORO1A	11151
ENSG00000106976	2.71062	2.73887	4.6557e-22	4.76657e-20	194	DNM1	1759
ENSG00000240771	1.65467	3.03585	6.66473e-22	6.71954e-20	197	ARHGEF25	115557
ENSG00000189283	3.70662	0.0140266	7.37372e-22	7.39681e-20	198	FHIT	2272
ENSG00000100626	3.97465	2.5577	9.01247e-22	8.90575e-20	201	GALNT16	57452
ENSG00000138449	2.43668	3.29271	1.53083e-21	1.49781e-19	203	SLC40A1	30061
ENSG00000274750	1.96597	3.33955	2.00775e-21	1.93583e-19	206	H3C6	8353
ENSG00000101298	1.68439	3.47815	2.32898e-21	2.23469e-19	207	SNPH	9751
ENSG00000135916	1.60261	5.92955	2.60989e-21	2.48027e-19	209	ITM2C	81618
ENSG00000170271	1.91533	1.67157	2.96705e-21	2.80626e-19	210	FAXDC2	10826
ENSG00000184481	2.01368	3.80326	3.28207e-21	3.07493e-19	212	FOXO4	4303
ENSG00000156345	2.02571	3.11776	3.31987e-21	3.09574e-19	213	CDK20	23552
ENSG00000233461	1.83303	2.52582	4.35772e-21	3.97033e-19	218	NA	NA
ENSG00000165795	2.64378	3.12717	4.39694e-21	3.98776e-19	219	NDRG2	57447
ENSG00000167528	1.18869	4.98037	4.4725e-21	4.03786e-19	220	ZNF641	121274
ENSG00000169136	1.39939	5.89582	6.21147e-21	5.53238e-19	223	ATF5	22809
ENSG00000167244	3.86228	1.46066	6.79996e-21	6.0027e-19	225	IGF2	3481
ENSG00000141540	1.98092	1.53918	7.03559e-21	6.18322e-19	226	TTYH2	94015
ENSG00000107551	3.65283	1.38676	7.7697e-21	6.79832e-19	227	RASSF4	83937
ENSG00000166313	1.98422	3.8959	8.1816e-21	7.12733e-19	228	APBB1	322
ENSG00000197558	4.69629	0.661605	8.22453e-21	7.13252e-19	229	SSPOP	23145
ENSG00000174080	2.11033	4.45809	1.11052e-20	9.46659e-19	233	CTSF	8722
ENSG00000167107	1.21894	6.36966	1.47816e-20	1.25467e-18	234	ACSF2	80221
ENSG00000238120	1.46695	2.75461	1.53858e-20	1.29606e-18	235	LINC01589	100506737
ENSG00000178053	1.82278	3.05444	1.53998e-20	1.29606e-18	236	MLF1	4291
ENSG00000069424	2.03151	3.00004	1.77141e-20	1.48455e-18	237	KCNAB2	8514
ENSG00000084764	1.53073	4.10413	2.60824e-20	2.15854e-18	240	MAPRE3	22924
ENSG00000006025	1.66749	2.85143	2.74239e-20	2.26014e-18	241	OSBPL7	114881
ENSG00000112294	1.13533	5.76492	3.03663e-20	2.4923e-18	242	ALDH5A1	7915
ENSG00000143369	1.76677	4.8186	3.16127e-20	2.58392e-18	243	ECM1	1893
ENSG00000225950	3.31228	2.13672	3.41295e-20	2.7782e-18	244	NTF4	4909
ENSG00000011028	1.61901	6.12404	3.68282e-20	2.98564e-18	245	MRC2	9902
ENSG00000121064	1.2792	6.27691	3.82263e-20	3.08639e-18	246	SCPEP1	59342
ENSG00000188013	2.49953	1.47396	4.14965e-20	3.33686e-18	247	NA	NA
ENSG00000140807	2.87561	3.16897	5.32687e-20	4.21523e-18	251	NKD1	85407
ENSG00000169093	1.61229	3.79686	5.7533e-20	4.5346e-18	252	ASMTL	8623
ENSG00000243646	1.10387	4.61591	6.26525e-20	4.9186e-18	253	IL10RB	3588
ENSG00000151117	2.09685	2.14139	7.77565e-20	6.08031e-18	254	TMEM86A	144110
ENSG00000116525	1.30464	4.33654	8.84991e-20	6.86629e-18	256	TRIM62	55223
ENSG00000276600	1.83117	1.26928	1.03024e-19	7.9621e-18	257	RAB7B	338382
ENSG00000182326	1.06938	5.94898	1.19878e-19	9.12268e-18	261	C1S	716
ENSG00000125170	1.35072	4.79364	1.3567e-19	1.02071e-17	264	DOK4	55715
ENSG00000136378	1.84756	2.5397	1.58197e-19	1.18124e-17	266	ADAMTS7	11173
ENSG00000161791	1.55918	3.94087	1.69681e-19	1.25754e-17	268	FMNL3	91010
ENSG00000186594	1.17331	3.8145	2.22482e-19	1.63061e-17	271	MIR22HG	84981
ENSG00000065054	2.08203	4.62964	2.97678e-19	2.15784e-17	274	SLC9A3R2	9351
ENSG00000108771	1.57512	3.34438	3.26935e-19	2.35275e-17	276	DHX58	79132
ENSG00000158292	2.38298	2.89594	3.99466e-19	2.86433e-17	277	GPR153	387509
ENSG00000115446	1.08869	5.56452	4.10379e-19	2.93199e-17	278	UNC50	25972
ENSG00000139112	1.29489	6.28495	4.65224e-19	3.31193e-17	279	GABARAPL1	23710
ENSG00000175084	2.67139	0.0901803	4.75785e-19	3.37502e-17	280	DES	1674
ENSG00000064687	1.86312	3.26175	4.82869e-19	3.41308e-17	281	ABCA7	10347
ENSG00000143889	1.76215	5.55458	5.0551e-19	3.55728e-17	282	HNRNPLL	92906
ENSG00000181444	3.56012	1.69464	5.08644e-19	3.55728e-17	284	ZNF467	168544
ENSG00000134202	2.52553	3.89148	5.19752e-19	3.62222e-17	285	GSTM3	2947
ENSG00000072195	2.49263	2.78626	7.56623e-19	5.20002e-17	289	SPEG	10290
ENSG00000178104	1.43638	6.09824	8.08536e-19	5.53763e-17	290	PDE4DIP	9659
ENSG00000137198	2.14267	2.45622	8.1272e-19	5.54716e-17	291	GMPR	2766
ENSG00000141504	1.26231	4.50207	9.40031e-19	6.35065e-17	294	SAT2	112483
ENSG00000198855	1.11986	3.57	1.19667e-18	8.02983e-17	296	FICD	11153
ENSG00000143382	1.53886	7.14441	1.58503e-18	1.05644e-16	298	ADAMTSL4	54507
ENSG00000119632	1.73445	2.2817	1.7151e-18	1.13931e-16	299	IFI27L2	83982
ENSG00000142784	1.39257	5.63192	2.19048e-18	1.44064e-16	302	WDTC1	23038
ENSG00000116661	3.54482	2.35819	2.21869e-18	1.45437e-16	303	FBXO2	26232
ENSG00000160469	1.87388	1.63426	2.3107e-18	1.50971e-16	304	BRSK1	84446
ENSG00000072954	1.79095	2.02241	2.36789e-18	1.542e-16	305	TMEM38A	79041
ENSG00000114923	1.4912	4.09044	2.44015e-18	1.58386e-16	306	SLC4A3	6508
ENSG00000158106	2.82946	2.86949	7.25665e-18	4.54674e-16	317	RHPN1	114822
ENSG00000131067	1.29064	4.76586	8.18149e-18	5.09407e-16	319	GGT7	2686
ENSG00000119711	1.14222	5.23968	9.15506e-18	5.66473e-16	321	ALDH6A1	4329
ENSG00000168016	1.5209	4.30067	1.09035e-17	6.66356e-16	325	TRANK1	9881
ENSG00000144893	1.91671	2.00634	1.25347e-17	7.5904e-16	328	MED12L	116931
ENSG00000184792	1.74563	5.92389	1.3516e-17	8.08599e-16	332	OSBP2	23762
ENSG00000117016	1.34011	3.86201	1.51119e-17	8.95977e-16	335	RIMS3	9783
ENSG00000170464	1.20709	3.72032	1.80745e-17	1.06212e-15	338	DNAJC18	202052
ENSG00000198223	1.67425	4.30709	2.11908e-17	1.22352e-15	344	CSF2RA	1438
ENSG00000100379	1.36686	3.90754	2.37495e-17	1.36728e-15	345	KCTD17	79734
ENSG00000142494	4.89376	2.04298	2.49686e-17	1.42918e-15	347	SLC47A1	55244
ENSG00000108797	1.1941	3.66787	2.59993e-17	1.48391e-15	348	CNTNAP1	8506
ENSG00000130827	1.44613	5.1279	2.96111e-17	1.68038e-15	350	PLXNA3	55558
ENSG00000161921	1.80741	3.58078	3.1454e-17	1.77483e-15	352	CXCL16	58191
ENSG00000157184	1.30882	4.61293	3.43723e-17	1.934e-15	353	CPT2	1376
ENSG00000189433	1.37684	2.35851	3.53147e-17	1.98142e-15	354	GJB4	127534
ENSG00000119720	1.02491	5.13997	4.35085e-17	2.43427e-15	355	NRDE2	55051
ENSG00000065600	1.11768	4.26023	4.57507e-17	2.55253e-15	356	PACC1	55248
ENSG00000204592	1.12976	5.1196	4.80961e-17	2.66839e-15	358	HLA-E	3133
ENSG00000038945	1.36372	3.90756	5.36443e-17	2.95148e-15	361	MSR1	4481
ENSG00000214269	1.18275	5.14642	5.42911e-17	2.97881e-15	362	NA	NA
ENSG00000112303	2.07493	0.0918272	5.45715e-17	2.98595e-15	363	VNN2	8875
ENSG00000149131	2.2058	3.13067	5.61287e-17	3.06272e-15	364	SERPING1	710
ENSG00000181191	1.13061	4.43128	5.84893e-17	3.18278e-15	365	PJA1	64219
ENSG00000123342	1.29569	3.48737	6.53211e-17	3.54483e-15	366	MMP19	4327
ENSG00000117461	1.17746	4.34252	6.72408e-17	3.63906e-15	367	PIK3R3	8503
ENSG00000119650	1.29257	4.51986	6.95448e-17	3.75353e-15	368	IFT43	112752
ENSG00000163346	1.5012	4.93709	8.36777e-17	4.4798e-15	371	PBXIP1	57326
ENSG00000101098	1.68176	5.10973	8.40875e-17	4.48964e-15	372	RIMS4	140730
ENSG00000123191	1.31326	4.37948	9.34777e-17	4.95108e-15	375	ATP7B	540
ENSG00000169193	1.58909	2.71995	1.01316e-16	5.33777e-15	377	CCDC126	90693
ENSG00000149577	1.20791	5.28507	1.12552e-16	5.91405e-15	378	SIDT2	51092
ENSG00000183317	2.11909	3.73986	1.15495e-16	6.03673e-15	380	EPHA10	284656
ENSG00000143375	1.70146	5.64055	1.22173e-16	6.36902e-15	381	CGN	57530
ENSG00000105520	1.53346	4.51373	1.35126e-16	7.00752e-15	383	PLPPR2	64748
ENSG00000107611	1.43627	2.01074	1.79921e-16	9.258e-15	386	CUBN	8029
ENSG00000183762	1.34849	5.25405	1.85908e-16	9.54136e-15	387	KREMEN1	83999
ENSG00000198133	2.81915	0.360714	1.94704e-16	9.96704e-15	388	TMEM229B	161145
ENSG00000135127	1.59706	5.3285	2.17434e-16	1.10442e-14	391	BICDL1	92558
ENSG00000102904	2.45724	1.97839	2.43e-16	1.22811e-14	393	TSNAXIP1	55815
ENSG00000197948	1.21917	4.67295	2.52729e-16	1.27403e-14	394	FCHSD1	89848
ENSG00000163703	1.20029	5.07484	2.89116e-16	1.45378e-14	395	CRELD1	78987
ENSG00000112796	1.60392	3.82653	3.4366e-16	1.71934e-14	397	ENPP5	59084
ENSG00000189050	1.22603	3.49963	3.63808e-16	1.81102e-14	399	RNFT1	51136
ENSG00000125864	1.01817	4.00995	3.95119e-16	1.9522e-14	402	BFSP1	631
ENSG00000256043	1.39258	2.30459	3.97196e-16	1.95707e-14	403	CTSO	1519
ENSG00000135093	1.10158	4.48176	4.70178e-16	2.29451e-14	407	USP30	84749
ENSG00000139438	1.88512	2.36114	5.28702e-16	2.57379e-14	408	FAM222A	84915
ENSG00000136854	1.10186	5.76185	5.38156e-16	2.61341e-14	409	STXBP1	6812
ENSG00000113742	1.5621	5.90655	5.45448e-16	2.64087e-14	410	CPEB4	80315
ENSG00000107738	1.31322	5.46145	7.49902e-16	3.57184e-14	417	VSIR	64115
ENSG00000178809	2.50905	-0.0758579	7.59372e-16	3.60829e-14	418	TRIM73	375593
ENSG00000117758	1.10513	5.10867	8.35963e-16	3.94392e-14	421	STX12	23673
ENSG00000128891	1.0875	3.81899	9.73737e-16	4.58302e-14	422	CCDC32	90416
ENSG00000165424	1.38745	4.40778	1.1527e-15	5.41251e-14	423	ZCCHC24	219654
ENSG00000163328	1.49655	2.8303	1.2719e-15	5.93016e-14	426	GPR155	151556
ENSG00000011105	1.32151	4.96651	1.29549e-15	6.02599e-14	427	TSPAN9	10867
ENSG00000134317	1.66719	5.6453	1.40102e-15	6.47139e-14	430	GRHL1	29841
ENSG00000145014	1.00059	4.45256	1.45122e-15	6.67347e-14	431	TMEM44	93109
ENSG00000105499	1.85406	1.51885	1.65191e-15	7.5253e-14	436	PLA2G4C	8605
ENSG00000022567	1.32097	4.31795	1.9146e-15	8.66236e-14	439	SLC45A4	57210
ENSG00000072210	1.04409	6.88856	2.25179e-15	1.01188e-13	442	ALDH3A2	224
ENSG00000213930	1.0721	4.71423	2.48936e-15	1.11109e-13	445	GALT	2592
ENSG00000102003	1.86091	0.921879	2.68444e-15	1.19548e-13	446	SYP	6855
ENSG00000105246	1.46984	1.74753	2.97297e-15	1.3122e-13	450	EBI3	10148
ENSG00000177432	1.61889	2.14659	3.14914e-15	1.38381e-13	452	NAP1L5	266812
ENSG00000170175	1.40146	2.00423	3.48401e-15	1.52422e-13	454	CHRNB1	1140
ENSG00000073605	1.45222	3.95541	3.64294e-15	1.59025e-13	455	GSDMB	55876
ENSG00000140678	1.37047	2.2384	4.02948e-15	1.75128e-13	457	ITGAX	3687
ENSG00000146409	1.03745	4.55538	4.21093e-15	1.82615e-13	458	SLC18B1	116843
ENSG00000178585	1.73131	3.79222	4.50352e-15	1.94454e-13	460	CTNNBIP1	56998
ENSG00000164620	1.70782	1.56661	4.7626e-15	2.04751e-13	462	RELL2	285613
ENSG00000129910	3.43528	-0.739516	4.77573e-15	2.04872e-13	463	CDH15	1013
ENSG00000068078	1.39009	4.32615	5.35048e-15	2.2854e-13	465	FGFR3	2261
ENSG00000162878	2.41112	0.945678	5.36616e-15	2.28718e-13	466	PKDCC	91461
ENSG00000187994	2.31349	1.16882	5.70275e-15	2.41039e-13	469	RINL	126432
ENSG00000254506	1.13417	3.79442	5.70377e-15	2.41039e-13	470	NA	NA
ENSG00000187730	2.47516	0.245572	6.55762e-15	2.75948e-13	472	GABRD	2563
ENSG00000143434	1.72142	1.88169	6.58525e-15	2.76525e-13	473	SEMA6C	10500
ENSG00000259803	2.9982	-0.0789962	6.66703e-15	2.79368e-13	474	SLC22A31	146429
ENSG00000204642	1.85528	2.8284	6.92944e-15	2.89144e-13	476	HLA-F	3134
ENSG00000178662	3.28067	-0.760751	8.11317e-15	3.37828e-13	477	CSRNP3	80034
ENSG00000099308	1.49317	3.2051	8.49246e-15	3.52881e-13	478	MAST3	23031
ENSG00000177692	2.54414	-0.0685647	8.64527e-15	3.57734e-13	480	DNAJC28	54943
ENSG00000063180	3.39168	2.5072	9.00254e-15	3.70972e-13	482	CA11	770
ENSG00000153246	1.3341	2.89821	1.1583e-14	4.72405e-13	487	PLA2R1	22925
ENSG00000120217	2.07444	1.02664	1.23646e-14	5.02166e-13	489	CD274	29126
ENSG00000077585	2.26779	3.1412	1.38172e-14	5.57801e-13	492	GPR137B	7107
ENSG00000125089	2.4811	1.77647	1.50707e-14	6.07171e-13	493	SH3TC1	54436
ENSG00000165548	2.13228	0.842023	1.52745e-14	6.14132e-13	494	TMEM63C	57156
ENSG00000148832	2.60158	1.26602	1.67085e-14	6.66395e-13	498	PAOX	196743
ENSG00000116205	1.07916	4.36256	2.06188e-14	8.17425e-13	501	TCEANC2	127428
ENSG00000237456	1.39421	1.66247	2.06858e-14	8.18448e-13	502	NA	NA
ENSG00000145331	1.38839	3.61771	2.2365e-14	8.81374e-13	504	TRMT10A	93587
ENSG00000143845	1.3259	3.42971	2.34886e-14	9.23823e-13	505	ETNK2	55224
ENSG00000142789	1.37202	1.7089	2.35754e-14	9.25406e-13	506	CELA3A	10136
ENSG00000247157	3.87183	0.597182	2.48027e-14	9.71658e-13	507	LINC01252	338817
ENSG00000197903	1.6317	4.58324	2.75897e-14	1.07659e-12	509	H2BC12	85236
ENSG00000072071	1.25281	5.47704	3.15214e-14	1.2252e-12	511	ADGRL1	22859
ENSG00000104863	1.777	2.24489	3.32504e-14	1.28506e-12	513	LIN7B	64130
ENSG00000053918	3.41705	1.14566	3.32556e-14	1.28506e-12	514	KCNQ1	3784
ENSG00000172889	1.80486	4.2901	3.34847e-14	1.29141e-12	515	EGFL7	51162
ENSG00000109103	1.10025	5.86168	3.35776e-14	1.29248e-12	516	UNC119	9094
ENSG00000160991	1.35934	4.14788	3.62505e-14	1.38997e-12	518	ORAI2	80228
ENSG00000071246	1.85203	2.54719	3.86626e-14	1.47393e-12	521	VASH1	22846
ENSG00000130529	1.5275	5.42573	4.2276e-14	1.60859e-12	522	TRPM4	54795
ENSG00000228903	2.66378	0.214786	4.36905e-14	1.65607e-12	524	NA	NA
ENSG00000233297	3.98793	-0.32792	4.58487e-14	1.72798e-12	527	NA	NA
ENSG00000181035	1.55534	2.64853	4.74664e-14	1.78219e-12	529	SLC25A42	284439
ENSG00000112033	1.22742	4.84873	5.27812e-14	1.96687e-12	533	PPARD	5467
ENSG00000266173	1.12126	3.40232	6.80442e-14	2.53089e-12	534	STRADA	92335
ENSG00000110171	1.29686	3.55957	7.56696e-14	2.79359e-12	538	TRIM3	10612
ENSG00000135424	2.14882	2.30197	7.8334e-14	2.88658e-12	539	ITGA7	3679
ENSG00000114854	1.71496	3.92032	8.02607e-14	2.95211e-12	540	TNNC1	7134
ENSG00000166816	2.03747	0.303705	8.38092e-14	3.0656e-12	543	LDHD	197257
ENSG00000188732	2.04177	2.00977	9.72308e-14	3.51127e-12	550	FAM221A	340277
ENSG00000065609	1.78225	0.499843	1.049e-13	3.76086e-12	554	SNAP91	9892
ENSG00000137474	1.2225	3.23149	1.24814e-13	4.45874e-12	556	MYO7A	4647
ENSG00000124313	1.30605	4.60993	1.25842e-13	4.48739e-12	557	IQSEC2	23096
ENSG00000165238	2.08202	3.56501	1.388e-13	4.93174e-12	559	WNK2	65268
ENSG00000100439	1.04626	6.14315	1.70841e-13	6.02706e-12	563	ABHD4	63874
ENSG00000162817	1.18618	4.78755	1.77068e-13	6.23569e-12	564	C1orf115	79762
ENSG00000116983	2.20483	-0.119775	1.85819e-13	6.53229e-12	565	HPCAL4	51440
ENSG00000130202	1.17628	6.99398	2.45065e-13	8.55445e-12	569	NECTIN2	5819
ENSG00000196502	1.57464	3.77156	2.4894e-13	8.67446e-12	570	SULT1A1	6817
ENSG00000095397	1.4185	3.93094	2.56677e-13	8.91278e-12	572	WHRN	25861
ENSG00000119782	2.36062	0.233995	2.57993e-13	8.94285e-12	573	FKBP1B	2281
ENSG00000276180	1.39439	4.5366	2.84732e-13	9.83538e-12	575	H4C9	8294
ENSG00000089163	2.14366	0.542399	2.91359e-13	1.00294e-11	577	SIRT4	23409
ENSG00000108852	1.409	3.62039	2.96402e-13	1.01853e-11	578	MPP2	4355
ENSG00000076258	1.2981	1.82816	3.02349e-13	1.03718e-11	579	FMO4	2329
ENSG00000147100	2.47711	1.02353	3.26981e-13	1.11781e-11	581	SLC16A2	6567
ENSG00000161682	1.63896	2.22697	3.52225e-13	1.19384e-11	586	FAM171A2	284069
ENSG00000167972	1.21262	6.76158	3.74916e-13	1.26643e-11	588	ABCA3	21
ENSG00000143951	1.22538	2.76551	3.79197e-13	1.27871e-11	589	WDPCP	51057
ENSG00000231789	1.96638	0.32529	4.12998e-13	1.38442e-11	592	PIK3CD-AS2	101929074
ENSG00000182612	1.80605	2.20421	4.27877e-13	1.42832e-11	595	TSPAN10	83882
ENSG00000148803	1.54975	2.49815	4.4944e-13	1.49778e-11	596	FUOM	282969
ENSG00000083799	1.11466	5.25444	4.52454e-13	1.5053e-11	597	CYLD	1540
ENSG00000144589	1.11648	5.25653	4.66362e-13	1.54639e-11	599	STK11IP	114790
ENSG00000174899	1.40309	1.3059	4.9161e-13	1.62468e-11	601	SLC66A1L	152078
ENSG00000168140	2.57113	2.61573	5.36291e-13	1.76647e-11	603	VASN	114990
ENSG00000162976	1.02553	4.14307	5.75888e-13	1.8844e-11	607	SLC66A3	130814
ENSG00000177666	1.35512	6.42826	6.42148e-13	2.08404e-11	612	PNPLA2	57104
ENSG00000151224	1.77471	0.0965038	6.59595e-13	2.13369e-11	614	MAT1A	4143
ENSG00000115738	1.07871	4.10583	6.82209e-13	2.19256e-11	618	ID2	3398
ENSG00000100239	1.0555	6.22728	7.62276e-13	2.43414e-11	622	PPP6R2	9701
ENSG00000007047	1.22486	5.69313	9.93913e-13	3.12854e-11	631	MARK4	57787
ENSG00000130304	1.41322	3.71642	1.16936e-12	3.62905e-11	640	SLC27A1	376497
ENSG00000214021	1.06962	4.24243	1.17752e-12	3.64865e-11	641	TTLL3	26140
ENSG00000163659	1.00144	5.79418	1.19337e-12	3.69202e-11	642	TIPARP	25976
ENSG00000105808	3.4846	-0.0147547	1.25152e-12	3.8599e-11	644	RASA4	10156
ENSG00000181513	1.30701	3.85712	1.2578e-12	3.87323e-11	645	ACBD4	79777
ENSG00000173221	1.24747	3.83091	1.32083e-12	4.05477e-11	647	GLRX	2745
ENSG00000099785	1.42665	3.53744	1.33261e-12	4.0846e-11	648	MARCHF2	51257
ENSG00000196177	1.14178	4.97708	1.34578e-12	4.11228e-11	650	ACADSB	36
ENSG00000240787	1.47411	2.81302	1.44452e-12	4.39374e-11	653	NA	NA
ENSG00000135439	2.1268	0.122773	1.46864e-12	4.46027e-11	654	AGAP2	116986
ENSG00000107331	1.41907	5.6318	1.58499e-12	4.76987e-11	660	ABCA2	20
ENSG00000270276	2.17196	2.40734	1.87322e-12	5.57808e-11	667	H4C15	554313
ENSG00000273033	1.36756	3.01866	2.49796e-12	7.3503e-11	675	LINC02035	100129550
ENSG00000131242	1.19159	5.0413	2.736e-12	8.0196e-11	677	RAB11FIP4	84440
ENSG00000007402	2.74952	2.25351	2.73753e-12	8.0196e-11	678	CACNA2D2	9254
ENSG00000099949	1.11948	5.70897	2.80036e-12	8.19157e-11	679	LZTR1	8216
ENSG00000182484	1.24456	4.04077	3.33862e-12	9.70887e-11	683	WASH6P	653440
ENSG00000139631	1.08651	4.03798	3.48986e-12	1.01191e-10	685	CSAD	51380
ENSG00000141295	1.07267	4.56733	3.58711e-12	1.03708e-10	687	SCRN2	90507
ENSG00000142156	1.31394	5.35064	3.81439e-12	1.09958e-10	689	COL6A1	1291
ENSG00000102409	2.96285	1.61445	3.88194e-12	1.11744e-10	690	BEX4	56271
ENSG00000129353	1.11961	7.35902	3.90998e-12	1.12388e-10	691	SLC44A2	57153
ENSG00000138036	1.29565	4.20574	3.97526e-12	1.14099e-10	692	DYNC2LI1	51626
ENSG00000142102	1.35041	3.67041	4.2178e-12	1.20365e-10	696	PGGHG	80162
ENSG00000164830	1.48316	5.66985	4.54944e-12	1.29272e-10	699	OXR1	55074
ENSG00000182796	1.25905	3.15759	4.65796e-12	1.32166e-10	700	TMEM198B	440104
ENSG00000187634	5.21349	2.83243	4.73425e-12	1.33948e-10	702	SAMD11	148398
ENSG00000074370	2.8976	2.61281	5.16334e-12	1.45261e-10	706	ATP2A3	489
ENSG00000121753	2.353	3.13086	5.19818e-12	1.46034e-10	707	ADGRB2	576
ENSG00000174125	2.855	-0.390617	6.00261e-12	1.67214e-10	713	TLR1	7096
ENSG00000250292	1.30875	1.48081	6.19768e-12	1.72166e-10	715	NA	NA
ENSG00000008441	1.2586	5.48571	6.27216e-12	1.73991e-10	716	NFIX	4784
ENSG00000160588	1.69763	5.06567	6.84843e-12	1.89184e-10	719	MPZL3	196264
ENSG00000168679	1.1348	6.31336	7.48544e-12	2.06208e-10	721	SLC16A4	9122
ENSG00000140795	3.68815	0.280423	8.09075e-12	2.21653e-10	725	MYLK3	91807
ENSG00000141741	1.15005	8.78846	8.16617e-12	2.23411e-10	726	MIEN1	84299
ENSG00000185187	1.5766	4.01285	8.20981e-12	2.24296e-10	727	SIGIRR	59307
ENSG00000196605	1.55521	2.2206	8.77778e-12	2.39155e-10	729	NA	NA
ENSG00000183508	3.3616	-0.0977201	8.82942e-12	2.40233e-10	730	TENT5C	54855
ENSG00000005238	1.06489	5.11492	8.85228e-12	2.40525e-10	731	FAM214B	80256
ENSG00000226137	1.10173	4.67503	9.28337e-12	2.5155e-10	733	BAIAP2-DT	440465
ENSG00000104361	1.12412	4.3562	1.02273e-11	2.76372e-10	735	NIPAL2	79815
ENSG00000105223	1.2053	7.08677	1.13244e-11	3.03542e-10	741	PLD3	23646
ENSG00000186814	1.14652	5.27947	1.13505e-11	3.03832e-10	742	ZSCAN30	100101467
ENSG00000109062	1.15139	6.04747	1.14727e-11	3.06689e-10	743	SLC9A3R1	9368
ENSG00000108830	3.77975	1.37617	1.19137e-11	3.17497e-10	745	RND2	8153
ENSG00000105329	1.21006	4.79134	1.19249e-11	3.17497e-10	746	TGFB1	7040
ENSG00000075213	1.63899	3.40751	1.28455e-11	3.40638e-10	749	SEMA3A	10371
ENSG00000121236	1.30413	3.50499	1.41494e-11	3.7322e-10	753	TRIM6	117854
ENSG00000171503	1.14002	3.91275	1.4287e-11	3.75853e-10	755	ETFDH	2110
ENSG00000214530	1.20461	5.55832	1.45206e-11	3.80987e-10	757	STARD10	10809
ENSG00000152377	1.0903	2.86512	1.478e-11	3.86773e-10	759	SPOCK1	6695
ENSG00000147576	1.32936	2.19678	1.4987e-11	3.91674e-10	760	ADHFE1	137872
ENSG00000064547	1.57966	3.11132	1.55549e-11	4.0598e-10	761	LPAR2	9170
ENSG00000126351	1.16603	4.97147	1.59613e-11	4.16042e-10	762	THRA	7067
ENSG00000113108	1.16825	3.22157	1.61977e-11	4.21649e-10	763	APBB3	10307
ENSG00000137094	1.18773	3.8659	1.7777e-11	4.5915e-10	769	DNAJB5	25822
ENSG00000178878	1.19061	2.46741	1.8359e-11	4.72953e-10	771	APOLD1	81575
ENSG00000173992	1.07412	4.31468	1.8804e-11	4.83788e-10	772	CCS	9973
ENSG00000141527	2.31171	1.95599	1.93335e-11	4.96126e-10	774	CARD14	79092
ENSG00000165821	1.50805	3.00979	2.01302e-11	5.15903e-10	775	SALL2	6297
ENSG00000180573	1.20992	3.94935	2.02225e-11	5.17601e-10	776	H2AC6	8334
ENSG00000168067	1.34296	4.69053	2.03616e-11	5.20493e-10	777	MAP4K2	5871
ENSG00000240912	1.61116	2.30094	2.31861e-11	5.88903e-10	782	H2BP3	391566
ENSG00000115423	3.05373	-0.447974	2.52446e-11	6.38737e-10	785	DNAH6	1768
ENSG00000068971	1.12938	4.4357	2.61282e-11	6.57741e-10	789	PPP2R5B	5526
ENSG00000107099	2.39991	1.95364	2.75529e-11	6.90107e-10	793	DOCK8	81704
ENSG00000227398	1.7547	1.39828	2.85458e-11	7.13178e-10	795	NA	NA
ENSG00000101844	1.23706	3.69421	2.95368e-11	7.35163e-10	798	ATG4A	115201
ENSG00000197043	1.08435	5.95308	3.08697e-11	7.6546e-10	801	ANXA6	309
ENSG00000005882	1.29278	3.20999	3.11295e-11	7.70941e-10	802	PDK2	5164
ENSG00000107864	1.8567	1.38402	3.34634e-11	8.27708e-10	803	CPEB3	22849
ENSG00000128203	1.52489	2.9063	3.61833e-11	8.88346e-10	809	ASPHD2	57168
ENSG00000178467	1.15317	4.80032	4.09332e-11	9.9879e-10	814	P4HTM	54681
ENSG00000130997	1.89767	1.65748	4.19442e-11	1.02095e-09	816	POLN	353497
ENSG00000104154	1.26498	3.18512	4.62835e-11	1.11835e-09	822	SLC30A4	7782
ENSG00000142459	1.34941	4.68224	4.80217e-11	1.15753e-09	824	EVI5L	115704
ENSG00000115525	1.6455	1.99559	4.97662e-11	1.19523e-09	827	ST3GAL5	8869
ENSG00000123933	1.1621	5.10677	5.07716e-11	1.21791e-09	828	MXD4	10608
ENSG00000226085	1.23066	4.2786	5.11755e-11	1.22611e-09	829	NA	NA
ENSG00000067141	1.26531	6.55867	5.87494e-11	1.39579e-09	836	NEO1	4756
ENSG00000139410	1.61651	3.42066	6.83098e-11	1.61137e-09	842	SDSL	113675
ENSG00000009950	2.14949	1.47182	7.13946e-11	1.67815e-09	845	MLXIPL	51085
ENSG00000008311	1.38881	3.0456	7.33478e-11	1.72203e-09	846	AASS	10157
ENSG00000091831	2.78782	4.806	7.65315e-11	1.78622e-09	851	ESR1	2099
ENSG00000171533	2.35918	2.2294	7.97082e-11	1.84949e-09	856	MAP6	4135
ENSG00000176438	1.34603	3.84944	8.24327e-11	1.90603e-09	859	SYNE3	161176
ENSG00000120915	1.07973	3.06483	8.6005e-11	1.98401e-09	861	EPHX2	2053
ENSG00000120278	1.3442	2.79405	8.73787e-11	2.01103e-09	863	PLEKHG1	57480
ENSG00000235095	1.11592	3.6509	8.9123e-11	2.04643e-09	865	NA	NA
ENSG00000232859	1.80189	1.38924	9.51189e-11	2.17875e-09	867	LYRM9	201229
ENSG00000089639	1.11387	4.09676	9.52147e-11	2.17875e-09	868	GMIP	51291
ENSG00000058404	3.31811	1.83283	9.6433e-11	2.20409e-09	869	CAMK2B	816
ENSG00000085831	1.11442	2.88407	9.90634e-11	2.25781e-09	871	TTC39A	22996
ENSG00000138798	1.17106	2.96363	9.93292e-11	2.25988e-09	873	EGF	1950
ENSG00000088726	2.06788	5.00934	1.03647e-10	2.35273e-09	875	TMEM40	55287
ENSG00000113296	1.32198	2.00942	1.21664e-10	2.73979e-09	882	THBS4	7060
ENSG00000007314	1.62771	1.01605	1.24325e-10	2.79654e-09	883	SCN4A	6329
ENSG00000049769	1.29837	2.51563	1.27168e-10	2.85666e-09	884	PPP1R3F	89801
ENSG00000135951	1.13837	2.92583	1.32747e-10	2.96916e-09	888	TSGA10	80705
ENSG00000237053	1.5733	1.10501	1.54948e-10	3.42715e-09	898	NA	NA
ENSG00000100321	1.40353	4.0347	1.58313e-10	3.49378e-09	900	SYNGR1	9145
ENSG00000117151	1.08897	3.75286	1.58995e-10	3.50495e-09	901	CTBS	1486
ENSG00000066185	2.01722	-0.176669	1.60862e-10	3.53824e-09	903	ZMYND12	84217
ENSG00000154134	1.72545	1.39335	1.77728e-10	3.89047e-09	907	ROBO3	64221
ENSG00000164638	1.45006	2.65992	1.77855e-10	3.89047e-09	908	SLC29A4	222962
ENSG00000275367	1.9441	-0.175475	1.79563e-10	3.91921e-09	910	NA	NA
ENSG00000250303	1.47828	1.76102	1.81775e-10	3.96313e-09	911	LINC02762	283140
ENSG00000032444	1.16529	5.44541	1.90351e-10	4.13197e-09	915	PNPLA6	10908
ENSG00000105514	1.01331	5.08829	1.92673e-10	4.17326e-09	917	RAB3D	9545
ENSG00000104892	2.31218	2.62632	2.04509e-10	4.41517e-09	920	KLC3	147700
ENSG00000111962	1.08934	4.58197	2.09109e-10	4.49493e-09	924	UST	10090
ENSG00000234123	1.15399	3.42494	2.50454e-10	5.34894e-09	930	RHBDF1P1	131973
ENSG00000123384	1.55252	6.97578	2.53138e-10	5.40045e-09	931	LRP1	4035
ENSG00000214562	1.16222	1.98886	2.73994e-10	5.82039e-09	935	NUTM2D	728130
ENSG00000105290	1.08309	3.88919	2.80866e-10	5.9473e-09	938	APLP1	333
ENSG00000120318	1.36034	5.10801	2.85771e-10	6.04471e-09	939	ARAP3	64411
ENSG00000087008	1.14783	3.78634	2.88565e-10	6.09732e-09	940	ACOX3	8310
ENSG00000159753	1.77123	0.93419	3.6268e-10	7.60671e-09	947	CARMIL2	146206
ENSG00000162738	3.02798	1.99124	3.77249e-10	7.89559e-09	949	VANGL2	57216
ENSG00000243279	1.43693	2.92754	3.79145e-10	7.91859e-09	951	PRAF2	11230
ENSG00000174938	1.17462	4.63171	4.06475e-10	8.43616e-09	957	SEZ6L2	26470
ENSG00000131196	1.3679	3.04177	4.3366e-10	8.99097e-09	958	NFATC1	4772
ENSG00000276855	1.58206	2.49684	4.63421e-10	9.56806e-09	962	NA	NA
ENSG00000164938	1.06296	4.10111	4.72501e-10	9.7454e-09	963	TP53INP1	94241
ENSG00000182580	1.8021	3.3043	4.83042e-10	9.94216e-09	965	EPHB3	2049
ENSG00000241839	1.08679	3.51549	4.9271e-10	1.01202e-08	967	PLEKHO2	80301
ENSG00000183801	6.50906	-0.808706	4.98797e-10	1.02346e-08	968	OLFML1	283298
ENSG00000198001	1.01559	4.36708	5.04227e-10	1.03353e-08	969	IRAK4	51135
ENSG00000181350	1.47368	1.84498	5.23448e-10	1.07072e-08	971	LRRC75A	388341
ENSG00000150967	1.18886	3.22109	5.49654e-10	1.11972e-08	975	ABCB9	23457
ENSG00000181754	1.64851	4.44036	5.54737e-10	1.12891e-08	976	AMIGO1	57463
ENSG00000182621	1.18944	2.30034	5.88777e-10	1.19208e-08	981	PLCB1	23236
ENSG00000142235	2.56592	3.06629	5.89393e-10	1.19211e-08	982	LMTK3	114783
ENSG00000165240	1.3003	4.66108	6.11231e-10	1.23252e-08	985	ATP7A	538
ENSG00000079308	1.673	6.15368	6.55635e-10	1.31937e-08	987	TNS1	7145
ENSG00000175463	2.62937	1.01573	6.67636e-10	1.34081e-08	989	TBC1D10C	374403
ENSG00000090238	1.40355	3.37873	6.74525e-10	1.34918e-08	993	YPEL3	83719
ENSG00000119227	1.58988	1.95479	6.87745e-10	1.37149e-08	996	PIGZ	80235
ENSG00000149260	1.28616	4.94767	6.92308e-10	1.37782e-08	998	CAPN5	726
ENSG00000223573	1.73629	5.2191	7.12929e-10	1.41744e-08	999	TINCR	257000
ENSG00000109339	1.4631	2.49905	7.36236e-10	1.45939e-08	1002	MAPK10	5602
ENSG00000187837	1.15096	3.63867	7.37466e-10	1.46037e-08	1003	H1-2	3006
ENSG00000159214	1.15953	3.45068	7.61291e-10	1.50306e-08	1006	CCDC24	149473
ENSG00000171984	1.17878	1.99157	8.80151e-10	1.72232e-08	1015	SHLD1	149840
ENSG00000182459	1.48183	1.91458	9.14536e-10	1.78785e-08	1016	TEX19	400629
ENSG00000187091	1.28511	1.78818	9.30241e-10	1.81319e-08	1019	PLCD1	5333
ENSG00000232022	1.29548	1.59314	9.58739e-10	1.86143e-08	1023	NA	NA
ENSG00000120885	1.02316	7.86608	1.005e-09	1.94364e-08	1027	CLU	1191
ENSG00000141519	1.59734	2.07702	1.00759e-09	1.94487e-08	1029	CCDC40	55036
ENSG00000100092	1.39962	2.48777	1.03955e-09	2.00072e-08	1032	SH3BP1	23616
ENSG00000168899	2.35771	-0.165641	1.17294e-09	2.24224e-08	1039	VAMP5	10791
ENSG00000121900	1.36128	4.34165	1.19082e-09	2.27205e-08	1041	TMEM54	113452
ENSG00000075891	1.6238	0.0979243	1.2168e-09	2.31273e-08	1045	PAX2	5076
ENSG00000139880	1.13568	4.38311	1.23111e-09	2.33547e-08	1047	CDH24	64403
ENSG00000090097	1.0096	4.69347	1.26966e-09	2.404e-08	1049	PCBP4	57060
ENSG00000116035	1.50082	1.82468	1.35437e-09	2.56194e-08	1050	VAX2	25806
ENSG00000116668	1.25265	2.25603	1.37516e-09	2.59494e-08	1052	SWT1	54823
ENSG00000135596	1.05557	4.91591	1.41502e-09	2.66398e-08	1055	MICAL1	64780
ENSG00000104936	1.07359	4.62429	1.43883e-09	2.70503e-08	1056	DMPK	1760
ENSG00000270882	1.8272	2.40746	1.49115e-09	2.79143e-08	1061	H4C14	8370
ENSG00000126106	1.11051	3.2406	1.63986e-09	3.04686e-08	1069	TMEM53	79639
ENSG00000172830	1.15269	5.79175	1.66608e-09	3.08979e-08	1071	SSH3	54961
ENSG00000158301	1.05219	3.0507	1.77158e-09	3.26412e-08	1078	NA	NA
ENSG00000215769	1.60348	1.4248	2.03668e-09	3.73178e-08	1084	ARHGAP27P1-BPTFP1-KPNA2P3	109286553
ENSG00000189280	1.60418	4.43509	2.12491e-09	3.8827e-08	1087	GJB5	2709
ENSG00000184678	1.52508	3.54674	2.52321e-09	4.56429e-08	1098	H2BC21	8349
ENSG00000147394	1.0622	6.13927	2.65995e-09	4.79418e-08	1102	ZNF185	7739
ENSG00000174165	1.0188	3.88588	2.96048e-09	5.30695e-08	1108	ZDHHC24	254359
ENSG00000141524	1.47387	4.44728	3.1115e-09	5.56262e-08	1111	TMC6	11322
ENSG00000182168	3.34023	0.972069	3.43497e-09	6.09155e-08	1120	UNC5C	8633
ENSG00000198934	1.72245	2.23035	3.48822e-09	6.16945e-08	1123	MAGEE1	57692
ENSG00000167566	1.08389	5.31218	3.58295e-09	6.31452e-08	1127	NCKAP5L	57701
ENSG00000267750	2.29972	1.0384	3.59014e-09	6.32157e-08	1128	NA	NA
ENSG00000170498	1.49625	0.156132	3.76844e-09	6.61793e-08	1131	KISS1	3814
ENSG00000204967	1.28694	0.86863	3.82724e-09	6.71524e-08	1132	PCDHA4	56144
ENSG00000180596	1.51793	2.07854	3.85195e-09	6.75264e-08	1133	H2BC4	8347
ENSG00000005486	1.03101	5.15066	4.05436e-09	7.08247e-08	1137	RHBDD2	57414
ENSG00000079257	1.29431	3.39497	4.12188e-09	7.18777e-08	1139	LXN	56925
ENSG00000137171	1.07907	4.08167	4.15226e-09	7.23441e-08	1140	KLC4	89953
ENSG00000133619	1.58481	2.87982	4.2742e-09	7.42229e-08	1143	KRBA1	84626
ENSG00000081181	1.15517	2.36115	4.30351e-09	7.46519e-08	1145	ARG2	384
ENSG00000230438	1.35239	0.513621	4.7752e-09	8.24022e-08	1151	NA	NA
ENSG00000100036	1.34637	2.64794	5.31714e-09	9.12783e-08	1157	SLC35E4	339665
ENSG00000154175	2.59963	-0.449301	5.35391e-09	9.18302e-08	1158	ABI3BP	25890
ENSG00000278996	1.63023	1.22952	5.61166e-09	9.59198e-08	1162	NA	NA
ENSG00000205517	1.2333	3.9939	5.66639e-09	9.66059e-08	1165	RGL3	57139
ENSG00000115226	1.50728	1.89977	5.76356e-09	9.80941e-08	1167	FNDC4	64838
ENSG00000188763	1.66613	0.279775	6.20541e-09	1.05074e-07	1173	FZD9	8326
ENSG00000117318	1.16785	6.33317	6.39421e-09	1.07903e-07	1177	ID3	3399
ENSG00000185909	1.18503	3.10499	6.54273e-09	1.10129e-07	1180	KLHDC8B	200942
ENSG00000106686	1.46576	0.102668	6.69371e-09	1.12574e-07	1181	SPATA6L	55064
ENSG00000141696	1.0694	4.42372	6.83888e-09	1.14626e-07	1184	P3H4	10609
ENSG00000196337	2.77184	0.536934	6.89559e-09	1.15384e-07	1187	CGB7	94027
ENSG00000229431	1.7886	0.563865	7.03715e-09	1.17653e-07	1188	NA	NA
ENSG00000213965	1.18144	4.39023	7.20309e-09	1.20225e-07	1190	NUDT19	390916
ENSG00000131797	1.49755	3.9802	7.32973e-09	1.22102e-07	1192	CLUHP3	100132341
ENSG00000105426	1.05649	6.99102	7.33401e-09	1.22102e-07	1193	PTPRS	5802
ENSG00000100583	1.83632	1.8308	7.37717e-09	1.22411e-07	1197	SAMD15	161394
ENSG00000088002	2.04866	4.93147	7.41633e-09	1.22957e-07	1198	SULT2B1	6820
ENSG00000188385	1.23813	2.1297	8.19861e-09	1.34914e-07	1207	JAKMIP3	282973
ENSG00000197757	2.05153	1.19296	8.69597e-09	1.42273e-07	1214	HOXC6	3223
ENSG00000143502	1.28034	2.29718	9.29177e-09	1.51149e-07	1221	SUSD4	55061
ENSG00000242756	1.28339	1.51807	9.43086e-09	1.53161e-07	1223	NA	NA
ENSG00000144655	1.14754	4.10596	1.15495e-08	1.84253e-07	1245	CSRNP1	64651
ENSG00000144369	1.33274	3.7156	1.17284e-08	1.86808e-07	1247	FAM171B	165215
ENSG00000151470	1.29554	3.16319	1.29595e-08	2.04775e-07	1257	C4orf33	132321
ENSG00000281103	1.47811	-0.21099	1.31198e-08	2.06978e-07	1259	TRG-AS1	100506776
ENSG00000183011	1.05219	3.92456	1.34647e-08	2.12083e-07	1261	NAA38	84316
ENSG00000232735	1.1361	1.11487	1.42088e-08	2.23272e-07	1264	NA	NA
ENSG00000100299	1.16655	4.45581	1.4901e-08	2.3341e-07	1268	ARSA	410
ENSG00000213904	1.61646	0.0253144	1.57737e-08	2.46302e-07	1272	NA	NA
ENSG00000102452	1.21567	4.12721	1.70135e-08	2.64622e-07	1277	NALCN	259232
ENSG00000047346	1.34434	4.10557	1.72999e-08	2.68866e-07	1278	FAM214A	56204
ENSG00000173581	1.27426	2.26436	1.80584e-08	2.79997e-07	1281	CCDC106	29903
ENSG00000187650	1.27206	1.9444	1.90045e-08	2.93065e-07	1288	VMAC	400673
ENSG00000075399	1.00017	3.84773	1.90796e-08	2.93767e-07	1290	VPS9D1	9605
ENSG00000162999	1.47199	1.37813	1.92775e-08	2.96125e-07	1293	DUSP19	142679
ENSG00000188322	2.53648	1.15356	1.98437e-08	3.03648e-07	1298	SBK1	388228
ENSG00000233593	1.56721	1.21668	1.99996e-08	3.05563e-07	1300	LINC02609	105378853
ENSG00000164292	1.06135	6.71626	2.09665e-08	3.19844e-07	1302	RHOBTB3	22836
ENSG00000172725	1.09888	6.61893	2.28518e-08	3.46475e-07	1310	CORO1B	57175
ENSG00000161677	1.31866	3.48268	2.4086e-08	3.64353e-07	1313	JOSD2	126119
ENSG00000123405	1.21879	1.06615	2.45397e-08	3.70371e-07	1316	NFE2	4778
ENSG00000167995	2.02218	3.17864	2.56383e-08	3.84323e-07	1325	BEST1	7439
ENSG00000174928	1.07417	2.83183	2.67411e-08	3.99949e-07	1328	C3orf33	285315
ENSG00000275160	1.75299	0.643567	2.72995e-08	4.07993e-07	1329	RPL7AP45	100132678
ENSG00000205356	1.07427	3.51626	2.87715e-08	4.27419e-07	1337	TECPR1	25851
ENSG00000155629	1.07447	1.51368	2.93249e-08	4.35315e-07	1338	PIK3AP1	118788
ENSG00000131781	1.34487	1.70509	2.97951e-08	4.41305e-07	1341	FMO5	2330
ENSG00000126705	1.17558	4.42455	3.10534e-08	4.57894e-07	1347	AHDC1	27245
ENSG00000162650	1.17673	3.30027	3.10863e-08	4.58038e-07	1348	ATXN7L2	127002
ENSG00000073910	1.46396	4.20162	3.18309e-08	4.68662e-07	1349	FRY	10129
ENSG00000142920	1.07586	2.14302	3.63996e-08	5.30425e-07	1363	AZIN2	113451
ENSG00000145088	1.3343	0.585114	3.69047e-08	5.36997e-07	1365	EAF2	55840
ENSG00000160325	1.15649	4.02207	3.69603e-08	5.37413e-07	1366	CACFD1	11094
ENSG00000090661	1.24575	3.32143	3.85617e-08	5.59121e-07	1369	CERS4	79603
ENSG00000230191	1.01386	4.2401	3.92939e-08	5.68845e-07	1372	NA	NA
ENSG00000073670	1.29948	1.88296	4.0107e-08	5.78088e-07	1378	ADAM11	4185
ENSG00000159714	1.37921	1.23162	4.2175e-08	6.05261e-07	1384	ZDHHC1	29800
ENSG00000167578	1.79775	1.04077	4.2364e-08	6.07534e-07	1385	RAB4B	53916
ENSG00000067836	1.19645	4.68144	4.23988e-08	6.07593e-07	1386	ROGDI	79641
ENSG00000068137	1.10144	4.5381	4.29545e-08	6.15113e-07	1387	PLEKHH3	79990
ENSG00000132024	1.12888	5.58256	4.43713e-08	6.33035e-07	1392	CC2D1A	54862
ENSG00000108813	1.44823	2.17451	4.48022e-08	6.38351e-07	1394	DLX4	1748
ENSG00000182013	1.22878	0.176027	4.73505e-08	6.71289e-07	1401	PNMA8A	55228
ENSG00000112280	1.40535	-0.265039	5.69333e-08	7.96905e-07	1419	COL9A1	1297
ENSG00000163909	1.31527	2.5681	6.24415e-08	8.69106e-07	1427	HEYL	26508
ENSG00000112561	1.48874	4.04193	6.54006e-08	9.07114e-07	1432	TFEB	7942
ENSG00000171889	1.05292	1.50248	6.80209e-08	9.4083e-07	1436	MIR31HG	554202
ENSG00000167733	1.58589	1.86509	6.8766e-08	9.50473e-07	1437	HSD11B1L	374875
ENSG00000176845	1.8522	3.69191	7.15044e-08	9.86949e-07	1439	METRNL	284207
ENSG00000139597	2.10243	-0.079053	7.20221e-08	9.92715e-07	1441	N4BP2L1	90634
ENSG00000171159	1.1968	4.19201	7.2494e-08	9.98527e-07	1442	BBLN	79095
ENSG00000105404	1.02765	5.3871	7.40177e-08	1.01599e-06	1447	RABAC1	10567
ENSG00000226210	1.04272	3.27712	7.42896e-08	1.01902e-06	1448	WASH8P	100288778
ENSG00000160111	3.40966	1.042	7.53076e-08	1.03143e-06	1450	CPAMD8	27151
ENSG00000116985	1.47836	3.52476	8.42198e-08	1.14417e-06	1462	BMP8B	656
ENSG00000139567	1.25301	2.26979	8.67731e-08	1.17564e-06	1466	ACVRL1	94
ENSG00000178665	1.45266	1.52287	9.05363e-08	1.2208e-06	1473	ZNF713	349075
ENSG00000137103	1.18604	4.21392	9.55867e-08	1.28628e-06	1476	TMEM8B	51754
ENSG00000106069	1.09501	1.39799	1.0009e-07	1.34142e-06	1482	CHN2	1124
ENSG00000175274	1.36879	5.62888	1.01414e-07	1.35641e-06	1485	TP53I11	9537
ENSG00000136944	3.14293	2.88269	1.04518e-07	1.39512e-06	1488	LMX1B	4010
ENSG00000001461	1.15042	4.5122	1.05896e-07	1.41067e-06	1491	NIPAL3	57185
ENSG00000117010	1.37266	1.36272	1.06408e-07	1.41653e-06	1492	ZNF684	127396
ENSG00000103227	1.03393	2.69488	1.10305e-07	1.46449e-06	1496	LMF1	64788
ENSG00000170439	1.93881	2.06684	1.17382e-07	1.54772e-06	1506	METTL7B	196410
ENSG00000173614	1.0139	3.32494	1.17535e-07	1.54807e-06	1508	NMNAT1	64802
ENSG00000245573	2.79736	0.331134	1.22954e-07	1.61409e-06	1513	BDNF-AS	497258
ENSG00000185101	1.76456	3.44804	1.2814e-07	1.67222e-06	1522	ANO9	338440
ENSG00000121104	1.07269	3.59103	1.3062e-07	1.70124e-06	1525	FAM117A	81558
ENSG00000104833	1.47128	2.6404	1.31526e-07	1.71191e-06	1526	TUBB4A	10382
ENSG00000176531	1.2315	3.13329	1.40152e-07	1.81848e-06	1530	PHLDB3	653583
ENSG00000154265	1.44987	4.33657	1.52615e-07	1.97475e-06	1535	ABCA5	23461
ENSG00000171219	1.32622	5.11404	1.55488e-07	2.00931e-06	1537	CDC42BPG	55561
ENSG00000260231	2.14521	1.09885	1.57553e-07	2.03334e-06	1539	KDM7A-DT	100134229
ENSG00000182809	2.22259	5.83703	1.59344e-07	2.05379e-06	1541	CRIP2	1397
ENSG00000203709	1.33291	1.75776	1.62871e-07	2.09518e-06	1544	NA	NA
ENSG00000206503	1.02075	6.97048	1.66194e-07	2.12827e-06	1551	HLA-A	3105
ENSG00000168350	2.16446	-0.373324	1.741e-07	2.22521e-06	1554	DEGS2	123099
ENSG00000084710	1.39416	2.79757	1.82038e-07	2.3192e-06	1559	EFR3B	22979
ENSG00000110628	1.26523	2.29559	1.89709e-07	2.40307e-06	1568	SLC22A18	5002
ENSG00000162913	2.03946	0.790413	1.90054e-07	2.4059e-06	1569	OBSCN-AS1	574407
ENSG00000205978	3.75762	1.29608	1.90894e-07	2.41346e-06	1571	NYNRIN	57523
ENSG00000170899	1.30135	1.73056	1.98238e-07	2.50311e-06	1573	GSTA4	2941
ENSG00000150281	1.42745	0.969869	2.02881e-07	2.56012e-06	1574	CTF1	1489
ENSG00000129991	1.58391	0.38943	2.19757e-07	2.7573e-06	1583	TNNI3	7137
ENSG00000281404	1.19228	2.13045	2.24864e-07	2.81604e-06	1586	LINC01176	100506516
ENSG00000261801	2.58479	3.60911	2.29363e-07	2.86292e-06	1591	LOXL1-AS1	100287616
ENSG00000235169	2.2104	0.0376275	2.29522e-07	2.86292e-06	1592	SMIM1	388588
ENSG00000139531	1.1041	4.39555	2.39032e-07	2.97099e-06	1598	SUOX	6821
ENSG00000268575	1.66218	1.02267	2.39501e-07	2.97442e-06	1599	NA	NA
ENSG00000085117	1.00932	5.43078	2.40252e-07	2.9787e-06	1602	CD82	3732
ENSG00000158486	1.13336	1.66808	2.41902e-07	2.99356e-06	1605	DNAH3	55567
ENSG00000099864	1.19383	5.01941	2.48738e-07	3.06288e-06	1613	PALM	5064
ENSG00000156042	1.32688	1.15848	2.51828e-07	3.09518e-06	1616	CFAP70	118491
ENSG00000196632	1.66618	2.16095	2.64824e-07	3.24688e-06	1620	WNK3	65267
ENSG00000184702	2.01109	2.87399	2.6509e-07	3.24813e-06	1621	SEPTIN5	5413
ENSG00000169442	2.58535	-0.524713	2.67935e-07	3.27895e-06	1623	CD52	1043
ENSG00000166963	1.59133	2.06763	3.07986e-07	3.74371e-06	1634	MAP1A	4130
ENSG00000081985	2.97559	0.431515	3.19218e-07	3.86604e-06	1640	IL12RB2	3595
ENSG00000146700	1.40189	1.72447	3.27795e-07	3.96508e-06	1642	SSC4D	136853
ENSG00000103021	1.31978	3.6307	3.51757e-07	4.21641e-06	1657	CCDC113	29070
ENSG00000165923	1.30235	0.935505	3.54665e-07	4.24615e-06	1659	AGBL2	79841
ENSG00000179403	1.33905	3.87415	3.59284e-07	4.29368e-06	1662	VWA1	64856
ENSG00000127415	1.20008	3.36833	3.71671e-07	4.42839e-06	1667	IDUA	3425
ENSG00000229248	1.10921	1.76659	3.77246e-07	4.48405e-06	1671	WBP2P1	147468
ENSG00000275131	1.17734	4.02024	3.92276e-07	4.63773e-06	1680	NA	NA
ENSG00000127220	1.22637	3.10836	4.02129e-07	4.74293e-06	1684	ABHD8	79575
ENSG00000196338	1.4023	0.951832	4.11987e-07	4.84195e-06	1690	NLGN3	54413
ENSG00000184226	1.6003	2.68142	4.3066e-07	5.03756e-06	1698	PCDH9	5101
ENSG00000126217	1.13367	3.63776	4.41112e-07	5.13261e-06	1707	MCF2L	23263
ENSG00000177640	1.26916	1.5121	4.47062e-07	5.19575e-06	1709	CASC2	255082
ENSG00000112276	1.22782	2.36698	4.51828e-07	5.23888e-06	1713	BVES	11149
ENSG00000178821	1.48682	1.13175	4.53683e-07	5.25732e-06	1714	TMEM52	339456
ENSG00000163093	1.00244	2.73747	4.64034e-07	5.36788e-06	1717	BBS5	129880
ENSG00000215900	1.10271	2.72437	4.92688e-07	5.67291e-06	1725	NA	NA
ENSG00000172350	3.14211	0.67595	4.96725e-07	5.71608e-06	1726	ABCG4	64137
ENSG00000126709	1.08039	3.5991	5.05597e-07	5.81144e-06	1728	IFI6	2537
ENSG00000251615	2.21059	0.534054	5.11494e-07	5.87582e-06	1729	NA	NA
ENSG00000185306	1.18969	2.44094	5.15444e-07	5.91778e-06	1730	C12orf56	115749
ENSG00000151320	1.03711	3.71581	5.2577e-07	6.02241e-06	1734	AKAP6	9472
ENSG00000266714	1.40597	2.04699	5.46333e-07	6.22977e-06	1741	MYO15B	80022
ENSG00000204262	1.11702	2.19627	5.66946e-07	6.44203e-06	1748	COL5A2	1290
ENSG00000183248	1.70973	0.591262	5.83232e-07	6.60819e-06	1753	PRR36	80164
ENSG00000159082	1.02289	3.84458	6.14573e-07	6.93166e-06	1761	SYNJ1	8867
ENSG00000116962	1.7027	1.67846	6.15009e-07	6.93264e-06	1762	NID1	4811
ENSG00000188906	2.11037	1.77321	6.30534e-07	7.08753e-06	1767	LRRK2	120892
ENSG00000110811	3.67559	3.29818	6.38515e-07	7.16103e-06	1771	P3H3	10536
ENSG00000174007	1.00465	2.63559	6.83299e-07	7.62883e-06	1779	CEP19	84984
ENSG00000006459	1.31176	3.36199	6.86367e-07	7.65878e-06	1780	KDM7A	80853
ENSG00000166402	2.0574	4.61799	6.98768e-07	7.77531e-06	1785	TUB	7275
ENSG00000162694	1.00306	3.82557	7.11567e-07	7.90444e-06	1788	EXTL2	2135
ENSG00000161642	1.10728	5.54085	7.23745e-07	8.00392e-06	1796	ZNF385A	25946
ENSG00000168913	2.06268	0.553448	7.32768e-07	8.09918e-06	1797	ENHO	375704
ENSG00000258580	1.26819	-0.347209	7.779e-07	8.57417e-06	1802	NA	NA
ENSG00000206561	1.47133	0.434891	7.90585e-07	8.68506e-06	1808	COLQ	8292
ENSG00000277363	1.70937	2.40313	8.16076e-07	8.93545e-06	1814	SRCIN1	80725
ENSG00000174586	1.89814	0.983861	8.2317e-07	9.0032e-06	1816	ZNF497	162968
ENSG00000026559	2.54704	2.89213	8.52182e-07	9.27963e-06	1824	KCNG1	3755
ENSG00000100385	2.32184	0.468117	8.63125e-07	9.38849e-06	1826	IL2RB	3560
ENSG00000186496	1.75315	0.805795	9.22286e-07	9.9828e-06	1835	ZNF396	252884
ENSG00000197283	1.04767	2.71703	9.42857e-07	1.01777e-05	1840	SYNGAP1	8831
ENSG00000166831	2.77419	3.15467	9.47246e-07	1.0214e-05	1842	RBPMS2	348093
ENSG00000188659	5.91198	0.396817	9.57102e-07	1.03035e-05	1845	SAXO2	283726
ENSG00000158156	2.20692	2.25563	9.60136e-07	1.03243e-05	1847	XKR8	55113
ENSG00000142798	1.29369	9.93489	9.6059e-07	1.03243e-05	1848	HSPG2	3339
ENSG00000169418	2.63184	2.55409	9.74127e-07	1.04421e-05	1852	NPR1	4881
ENSG00000250762	1.46432	0.0327377	9.74182e-07	1.04421e-05	1853	NA	NA
ENSG00000247271	1.23554	3.15129	9.86392e-07	1.05616e-05	1855	ZBED5-AS1	729013
ENSG00000145703	1.64043	0.512849	1.02809e-06	1.09726e-05	1861	IQGAP2	10788
ENSG00000184489	1.3332	0.462905	1.05241e-06	1.12128e-05	1864	PTP4A3	11156
ENSG00000105427	2.33911	0.00641182	1.07091e-06	1.13806e-05	1869	CNFN	84518
ENSG00000113504	1.51749	3.25205	1.08201e-06	1.14618e-05	1875	SLC12A7	10723
ENSG00000260267	1.07259	2.76393	1.09262e-06	1.15619e-05	1877	NA	NA
ENSG00000181409	1.63012	3.3275	1.10799e-06	1.17121e-05	1879	AATK	9625
ENSG00000103599	1.4333	1.77925	1.11595e-06	1.17774e-05	1882	IQCH	64799
ENSG00000036672	3.29247	2.88927	1.13233e-06	1.19312e-05	1885	USP2	9099
ENSG00000137880	1.74541	0.0876156	1.14018e-06	1.20076e-05	1886	GCHFR	2644
ENSG00000240487	1.08102	1.48401	1.15194e-06	1.21185e-05	1888	FAM214BP1	645180
ENSG00000141750	3.25222	-0.416121	1.16172e-06	1.22085e-05	1890	STAC2	342667
ENSG00000203797	3.5812	-0.37718	1.22866e-06	1.28508e-05	1899	DDO	8528
ENSG00000169981	1.55812	2.76477	1.25373e-06	1.30855e-05	1903	ZNF35	7584
ENSG00000115255	1.49329	2.02889	1.29081e-06	1.34021e-05	1913	REEP6	92840
ENSG00000153982	1.10131	2.20727	1.32042e-06	1.36809e-05	1917	GDPD1	284161
ENSG00000178462	1.27426	0.336251	1.3425e-06	1.38807e-05	1921	TUBAL3	79861
ENSG00000122971	1.0993	3.44971	1.39405e-06	1.43763e-05	1926	ACADS	35
ENSG00000128266	1.0361	3.22407	1.48751e-06	1.52529e-05	1937	GNAZ	2781
ENSG00000184922	1.29181	4.22145	1.49058e-06	1.52766e-05	1938	FMNL1	752
ENSG00000246308	1.73413	0.411677	1.60534e-06	1.6318e-05	1954	LOC101928053	101928053
ENSG00000111077	1.19175	3.71738	1.62516e-06	1.64773e-05	1959	TNS2	23371
ENSG00000125122	1.17426	0.731812	1.63911e-06	1.65933e-05	1962	LRRC29	26231
ENSG00000185507	1.30445	2.49282	1.65269e-06	1.66891e-05	1966	IRF7	3665
ENSG00000147082	1.34996	0.300973	1.65278e-06	1.66891e-05	1967	CCNB3	85417
ENSG00000214050	1.06767	1.70227	1.65992e-06	1.67527e-05	1968	FBXO16	157574
ENSG00000270074	1.45935	0.0963543	1.66955e-06	1.68328e-05	1970	NA	NA
ENSG00000162944	1.39238	0.521251	1.79065e-06	1.79263e-05	1984	RFTN2	130132
ENSG00000118985	1.02084	5.84212	1.80045e-06	1.80063e-05	1986	ELL2	22936
ENSG00000160360	1.20847	3.90649	1.83665e-06	1.83406e-05	1989	GPSM1	26086
ENSG00000123104	1.24856	5.21657	1.95799e-06	1.94643e-05	1998	ITPR2	3709
ENSG00000176387	2.91744	1.97416	2.0386e-06	2.01747e-05	2007	HSD11B2	3291
ENSG00000139970	1.94243	1.9715	2.05395e-06	2.02963e-05	2010	RTN1	6252
ENSG00000159184	1.05932	2.63611	2.10251e-06	2.07143e-05	2016	HOXB13	10481
ENSG00000213199	1.16938	0.646457	2.10719e-06	2.07501e-05	2017	ASIC3	9311
ENSG00000021762	1.03073	4.20996	2.1928e-06	2.15291e-05	2023	OSBPL5	114879
ENSG00000153814	1.12314	3.1847	2.20837e-06	2.16606e-05	2025	JAZF1	221895
ENSG00000204257	1.94027	0.0487078	2.21343e-06	2.16781e-05	2028	HLA-DMA	3108
ENSG00000109099	1.11205	1.72606	2.31505e-06	2.25953e-05	2035	PMP22	5376
ENSG00000182379	1.76474	2.87833	2.35904e-06	2.29908e-05	2038	NXPH4	11247
ENSG00000283709	2.49318	0.318104	2.36399e-06	2.30277e-05	2039	FAM238C	387644
ENSG00000280033	1.20494	0.329124	2.4819e-06	2.40583e-05	2049	NA	NA
ENSG00000067715	1.22969	1.92259	2.61397e-06	2.524e-05	2057	SYT1	6857
ENSG00000076706	2.77057	2.50135	2.83191e-06	2.71659e-05	2070	MCAM	4162
ENSG00000167105	3.53567	1.5189	2.84673e-06	2.72753e-05	2073	TMEM92	162461
ENSG00000183401	1.03644	1.82798	2.93746e-06	2.80634e-05	2079	CCDC159	126075
ENSG00000118990	1.73567	0.61817	2.96117e-06	2.8265e-05	2080	NA	NA
ENSG00000197587	2.48754	2.04157	2.96141e-06	2.8265e-05	2081	DMBX1	127343
ENSG00000152154	1.53263	0.754667	3.13237e-06	2.97112e-05	2094	TMEM178A	130733
ENSG00000135241	1.05883	4.52634	3.25905e-06	3.08244e-05	2100	PNPLA8	50640
ENSG00000125434	1.08718	1.73749	3.65286e-06	3.42232e-05	2120	SLC25A35	399512
ENSG00000196814	1.434	4.21682	3.79489e-06	3.54701e-05	2125	MVB12B	89853
ENSG00000140876	1.63833	0.598444	3.81099e-06	3.56039e-05	2126	NUDT7	283927
ENSG00000154642	1.26924	4.34368	3.90717e-06	3.63759e-05	2133	C21orf91	54149
ENSG00000227295	1.01673	5.19552	4.00157e-06	3.71571e-05	2139	NA	NA
ENSG00000116039	1.07706	5.6233	4.10343e-06	3.79788e-05	2146	ATP6V1B1	525
ENSG00000163376	1.13831	1.08863	4.128e-06	3.81883e-05	2147	KBTBD8	84541
ENSG00000060656	1.05987	5.62809	4.22129e-06	3.88343e-05	2159	PTPRU	10076
ENSG00000216378	1.42312	-0.127641	4.2844e-06	3.93785e-05	2161	NA	NA
ENSG00000107731	2.417	4.85057	4.35418e-06	3.99643e-05	2164	UNC5B	219699
ENSG00000226711	1.09731	1.8488	4.49939e-06	4.1145e-05	2172	FAM66C	440078
ENSG00000164850	1.00172	0.78454	4.50622e-06	4.11884e-05	2173	GPER1	2852
ENSG00000185261	2.7242	1.28422	4.56953e-06	4.17287e-05	2175	KIAA0825	285600
ENSG00000166192	1.2083	2.58319	4.67991e-06	4.25801e-05	2183	SENP8	123228
ENSG00000187595	2.52714	1.041	4.72043e-06	4.28702e-05	2187	ZNF385C	201181
ENSG00000218363	1.01593	1.64217	4.74845e-06	4.30853e-05	2189	NA	NA
ENSG00000145708	1.2051	-0.301326	5.20952e-06	4.69258e-05	2205	CRHBP	1393
ENSG00000102996	1.17356	4.60335	5.22742e-06	4.70444e-05	2207	MMP15	4324
ENSG00000260793	1.48629	1.05544	5.30788e-06	4.77037e-05	2210	NA	NA
ENSG00000167676	1.38692	0.827383	5.37807e-06	4.83126e-05	2211	PLIN4	729359
ENSG00000203724	1.1916	0.880088	5.44863e-06	4.88581e-05	2215	C1orf53	388722
ENSG00000117266	1.18507	3.39909	5.59751e-06	5.0035e-05	2222	CDK18	5129
ENSG00000160323	1.23267	1.35661	5.87755e-06	5.22794e-05	2233	ADAMTS13	11093
ENSG00000248712	2.07946	0.412305	5.91212e-06	5.24929e-05	2237	CCDC153	283152
ENSG00000064989	1.41996	-0.148929	5.92588e-06	5.25915e-05	2238	CALCRL	10203
ENSG00000124496	1.05927	4.18914	5.94031e-06	5.2696e-05	2239	TRERF1	55809
ENSG00000267309	2.30425	1.08275	6.15629e-06	5.45146e-05	2243	ZNF566-AS1	728752
ENSG00000177570	1.88041	5.0013	6.16662e-06	5.45574e-05	2245	SAMD12	401474
ENSG00000188738	2.07503	0.99211	6.37842e-06	5.62808e-05	2251	FSIP2	401024
ENSG00000187672	3.43082	0.432303	6.64635e-06	5.84632e-05	2258	ERC2	26059
ENSG00000230538	1.0152	1.33916	6.88395e-06	6.02596e-05	2269	NA	NA
ENSG00000115414	1.27766	7.31899	6.94502e-06	6.06871e-05	2273	FN1	2335
ENSG00000165698	1.18808	2.75042	6.97978e-06	6.09435e-05	2274	SPACA9	11092
ENSG00000078114	1.13224	4.62523	7.32811e-06	6.35316e-05	2291	NEBL	10529
ENSG00000136457	1.68552	0.781522	7.40365e-06	6.41025e-05	2294	CHAD	1101
ENSG00000279539	1.65787	-0.0290878	7.6097e-06	6.57668e-05	2298	NA	NA
ENSG00000197044	1.39554	1.95142	7.79663e-06	6.72412e-05	2303	ZNF441	126068
ENSG00000163013	1.92045	3.55661	7.97831e-06	6.86591e-05	2308	FBXO41	150726
ENSG00000058091	2.14415	4.54834	8.05571e-06	6.92352e-05	2311	CDK14	5218
ENSG00000116774	1.84368	-0.0658026	8.12941e-06	6.98384e-05	2312	OLFML3	56944
ENSG00000105649	1.59595	0.853663	8.71181e-06	7.42544e-05	2330	RAB3A	5864
ENSG00000185561	1.09181	2.0482	8.84791e-06	7.51656e-05	2338	TLCD2	727910
ENSG00000270820	1.41426	0.430293	8.85647e-06	7.52061e-05	2339	NA	NA
ENSG00000169855	1.0934	3.68632	8.94013e-06	7.58194e-05	2342	ROBO1	6091
ENSG00000215374	2.45405	0.474858	9.38496e-06	7.91861e-05	2354	FAM66B	100128890
ENSG00000078081	1.07846	2.44878	9.41999e-06	7.94479e-05	2355	LAMP3	27074
ENSG00000170965	4.00006	0.236418	9.43108e-06	7.94528e-05	2357	PLAC1	10761
ENSG00000164114	1.07472	3.57638	9.49091e-06	7.98427e-05	2361	MAP9	79884
ENSG00000184545	1.04872	2.36859	9.64241e-06	8.09457e-05	2366	DUSP8	1850
ENSG00000168939	1.0707	1.59827	9.82009e-06	8.24025e-05	2367	SPRY3	10251
ENSG00000129535	1.37013	0.824505	1.03203e-05	8.61547e-05	2379	NRL	4901
ENSG00000005961	2.31938	0.744112	1.04178e-05	8.68673e-05	2382	ITGA2B	3674
ENSG00000164342	1.02882	2.88948	1.06687e-05	8.87828e-05	2386	TLR3	7098
ENSG00000228570	1.04558	0.756205	1.09526e-05	9.08313e-05	2395	NUTM2E	283008
ENSG00000182040	5.64159	-0.164245	1.11263e-05	9.20795e-05	2400	USH1G	124590
ENSG00000120738	1.16078	5.75252	1.16009e-05	9.56483e-05	2409	EGR1	1958
ENSG00000058866	1.33605	-0.577319	1.2136e-05	9.94004e-05	2425	DGKG	1608
ENSG00000138650	1.94017	1.38429	1.24283e-05	0.000101627	2429	PCDH10	57575
ENSG00000120322	1.44815	3.36548	1.26284e-05	0.000103008	2435	PCDHB8	56128
ENSG00000109927	1.44905	0.936348	1.26527e-05	0.000103164	2436	NA	NA
ENSG00000157833	1.12098	2.58737	1.31934e-05	0.000107177	2445	GAREM2	150946
ENSG00000185437	1.01795	1.07816	1.32765e-05	0.000107727	2447	SH3BGR	6450
ENSG00000139974	1.0059	2.92576	1.33262e-05	0.000108079	2449	SLC38A6	145389
ENSG00000123358	1.6327	5.8181	1.34856e-05	0.000109327	2450	NR4A1	3164
ENSG00000100359	1.21246	0.849294	1.37547e-05	0.000111418	2452	SGSM3	27352
ENSG00000037965	2.57847	-0.542109	1.40583e-05	0.000113645	2457	HOXC8	3224
ENSG00000270049	1.2448	0.708767	1.41232e-05	0.000113984	2461	ATP6V0D1-DT	101927837
ENSG00000265666	1.38423	0.636155	1.42287e-05	0.000114696	2464	RARA-AS1	101929693
ENSG00000256967	1.09202	0.498898	1.46614e-05	0.000117555	2476	NA	NA
ENSG00000070759	1.13948	2.74847	1.46663e-05	0.000117555	2478	TESK2	10420
ENSG00000229474	1.35871	0.064107	1.52688e-05	0.000122089	2484	PATL2	197135
ENSG00000278233	1.0872	0.516577	1.58754e-05	0.00012625	2497	RNA5-8SN2	109864281
ENSG00000206127	1.89456	0.280605	1.5907e-05	0.000126429	2499	GOLGA8O	728047
ENSG00000154553	1.65303	2.29592	1.6838e-05	0.000132765	2519	PDLIM3	27295
ENSG00000237037	1.49028	0.459362	1.7361e-05	0.000136564	2525	NDUFA6-DT	100132273
ENSG00000153071	1.48634	4.18497	1.80341e-05	0.000141021	2540	NA	NA
ENSG00000166839	1.31476	1.86694	1.81551e-05	0.000141856	2542	ANKDD1A	348094
ENSG00000264107	1.45608	0.0471533	1.8321e-05	0.000142871	2547	NA	NA
ENSG00000110318	1.3085	2.76643	1.8332e-05	0.000142901	2548	CEP126	57562
ENSG00000167216	1.45378	1.26989	1.86256e-05	0.000144905	2553	KATNAL2	83473
ENSG00000140835	1.04436	0.0805998	1.87658e-05	0.000145881	2555	CHST4	10164
ENSG00000165807	2.07791	-0.107647	2.02187e-05	0.000155894	2576	PPP1R36	145376
ENSG00000279179	1.69854	0.465051	2.11082e-05	0.000161998	2588	NA	NA
ENSG00000162572	1.14048	1.08274	2.14329e-05	0.000164047	2595	SCNN1D	6339
ENSG00000125246	1.08042	2.34841	2.15054e-05	0.000164411	2598	CLYBL	171425
ENSG00000130589	1.06713	5.45323	2.16604e-05	0.000165342	2602	HELZ2	85441
ENSG00000263155	5.48445	1.10378	2.17212e-05	0.000165742	2603	MYZAP	100820829
ENSG00000115461	5.4846	2.49391	2.19753e-05	0.000167359	2608	IGFBP5	3488
ENSG00000105519	1.1086	2.52013	2.38642e-05	0.000180088	2632	CAPS	828
ENSG00000236562	1.09648	3.79201	2.42979e-05	0.000183082	2636	NA	NA
ENSG00000133134	1.43973	2.62236	2.43584e-05	0.000183399	2638	BEX2	84707
ENSG00000198520	2.0416	0.166756	2.4823e-05	0.000186614	2642	ARMH1	339541
ENSG00000270871	1.49675	0.798819	2.48336e-05	0.000186623	2643	NA	NA
ENSG00000150722	1.24537	-0.627107	2.53297e-05	0.00018992	2649	PPP1R1C	151242
ENSG00000141294	1.18163	1.3005	2.5447e-05	0.000190512	2653	LRRC46	90506
ENSG00000115155	2.17323	0.151172	2.56055e-05	0.000191482	2656	OTOF	9381
ENSG00000091592	1.0876	3.7142	2.56751e-05	0.00019193	2657	NLRP1	22861
ENSG00000106460	1.00059	5.64716	2.59741e-05	0.000194092	2658	TMEM106B	54664
ENSG00000002330	1.03754	3.49351	2.64747e-05	0.000197313	2665	BAD	572
ENSG00000188338	2.69721	0.208475	2.73926e-05	0.000203696	2671	SLC38A3	10991
ENSG00000198756	1.92014	0.340462	2.76777e-05	0.000205355	2677	COLGALT2	23127
ENSG00000167100	1.73112	-0.196458	2.78001e-05	0.000205956	2679	SAMD14	201191
ENSG00000198807	2.13328	1.97392	2.78037e-05	0.000205956	2680	PAX9	5083
ENSG00000054219	2.05935	1.07668	2.78042e-05	0.000205956	2681	LY75	4065
ENSG00000198580	2.4157	1.33566	2.89024e-05	0.00021293	2696	NA	NA
ENSG00000168026	1.24196	1.14974	3.04815e-05	0.000222828	2717	TTC21A	199223
ENSG00000076344	2.1077	-0.143297	3.14745e-05	0.00022916	2728	RGS11	8786
ENSG00000180806	1.36094	0.412261	3.17332e-05	0.000230789	2731	HOXC9	3225
ENSG00000231995	1.5131	-0.161781	3.17505e-05	0.000230803	2732	LOC643630	643630
ENSG00000106852	1.43968	1.49116	3.26069e-05	0.000236623	2737	LHX6	26468
ENSG00000162552	1.41898	2.04484	3.3737e-05	0.000243767	2747	WNT4	54361
ENSG00000256235	1.04361	2.186	3.46224e-05	0.000249246	2759	SMIM3	85027
ENSG00000053524	1.75199	0.422222	3.71323e-05	0.000265582	2777	MCF2L2	23101
ENSG00000186868	1.21564	2.10743	3.76352e-05	0.000268792	2781	MAPT	4137
ENSG00000138380	1.33093	2.71263	3.87909e-05	0.000275461	2797	CARF	79800
ENSG00000186088	1.0011	3.28034	3.93511e-05	0.000279041	2801	GSAP	54103
ENSG00000179348	2.20198	5.2292	4.00649e-05	0.000283495	2807	GATA2	2624
ENSG00000254338	5.39888	-0.513473	4.12206e-05	0.00029074	2816	MAFA-AS1	104326051
ENSG00000226287	1.00727	1.04677	4.12868e-05	0.000291103	2817	TMEM191A	84222
ENSG00000168907	5.39907	-0.342874	4.13358e-05	0.000291242	2819	PLA2G4F	255189
ENSG00000265519	1.00129	1.95201	4.20931e-05	0.000295948	2825	NA	NA
ENSG00000152475	1.1758	0.720343	4.21537e-05	0.000296269	2826	ZNF837	116412
ENSG00000167971	1.68621	1.76246	4.46856e-05	0.000312846	2837	CASKIN1	57524
ENSG00000088881	2.64944	2.78675	4.61109e-05	0.000321466	2849	EBF4	57593
ENSG00000180336	1.03506	3.32887	4.76345e-05	0.00033081	2860	MEIOC	284071
ENSG00000117480	1.1407	3.90687	4.83882e-05	0.000335626	2863	FAAH	2166
ENSG00000179168	1.36237	0.950807	4.8472e-05	0.000335921	2866	GGN	199720
ENSG00000126583	1.17675	0.459207	5.03787e-05	0.000347679	2878	PRKCG	5582
ENSG00000235944	1.49155	1.0411	5.24e-05	0.000360128	2890	NA	NA
ENSG00000203814	2.098	0.530172	5.32901e-05	0.00036536	2897	H2BC18	440689
ENSG00000244649	1.53541	0.959889	5.34491e-05	0.000366071	2900	NA	NA
ENSG00000244556	1.05456	2.05739	5.38509e-05	0.000368315	2904	NA	NA
ENSG00000233708	1.37278	2.43456	5.51935e-05	0.000376202	2914	NA	NA
ENSG00000166546	1.46364	0.862576	5.56562e-05	0.000378966	2917	BEAN1	146227
ENSG00000172780	1.33189	0.720361	5.57685e-05	0.00037947	2919	RAB43	339122
ENSG00000106992	1.12342	1.74455	5.62206e-05	0.000382154	2922	AK1	203
ENSG00000177679	2.44537	1.79805	5.65841e-05	0.000384362	2924	SRRM3	222183
ENSG00000137261	1.14265	4.83472	5.71776e-05	0.000387995	2927	KIAA0319	9856
ENSG00000180190	1.67967	3.66877	6.04379e-05	0.000407512	2945	TDRP	157695
ENSG00000240137	1.36354	0.650569	6.20894e-05	0.000417616	2953	ERICH6-AS1	101928085
ENSG00000273343	1.20232	-0.223064	6.34933e-05	0.000425589	2963	NA	NA
ENSG00000083838	1.05481	2.77947	6.58335e-05	0.000439672	2974	ZNF446	55663
ENSG00000168405	2.59915	5.18788	6.58912e-05	0.000439909	2975	CMAHP	8418
ENSG00000249242	1.59318	1.7191	6.6192e-05	0.000441621	2977	TMEM150C	441027
ENSG00000257038	1.02511	0.49802	6.6712e-05	0.000444941	2978	ARHGEF17-AS1	100287837
ENSG00000268895	1.36181	0.924649	6.95501e-05	0.000462627	2986	A1BG-AS1	503538
ENSG00000204219	1.07338	0.530288	7.19314e-05	0.000477348	2993	TCEA3	6920
ENSG00000238081	1.38391	0.726545	7.2998e-05	0.000483618	2998	NA	NA
ENSG00000188404	3.8018	0.31133	7.39133e-05	0.000489355	3000	SELL	6402
ENSG00000167815	1.1199	4.77917	7.60031e-05	0.000501798	3008	PRDX2	7001
ENSG00000247498	1.2617	0.412851	8.01622e-05	0.000525646	3029	GPRC5D-AS1	100506314
ENSG00000180425	1.21845	1.6021	8.14396e-05	0.00053287	3035	C11orf71	54494
ENSG00000121577	1.95928	-0.281392	8.37998e-05	0.000545536	3051	POPDC2	64091
ENSG00000243710	1.70746	0.666995	8.98512e-05	0.000580169	3076	CFAP57	149465
ENSG00000257086	1.43239	-0.0363796	8.98792e-05	0.000580169	3077	NA	NA
ENSG00000113555	1.00695	1.4865	9.10575e-05	0.000587012	3081	PCDH12	51294
ENSG00000079435	1.20076	0.647177	9.25703e-05	0.000595605	3087	LIPE	3991
ENSG00000178568	1.65381	2.74509	9.36449e-05	0.000600961	3095	ERBB4	2066
ENSG00000158423	1.34827	0.904483	9.5788e-05	0.000612735	3105	RIBC1	158787
ENSG00000165716	1.00803	2.47578	9.59861e-05	0.000613804	3106	DIPK1B	138311
ENSG00000169962	1.35898	0.0274818	9.99552e-05	0.000637748	3113	TAS1R3	83756
ENSG00000253536	1.03555	0.356936	0.000101122	0.000644985	3114	NA	NA
ENSG00000223920	1.22423	0.675671	0.000101605	0.000647648	3116	NA	NA
ENSG00000213889	1.04372	0.832399	0.000102982	0.000654748	3124	PPM1N	147699
ENSG00000081059	1.13349	2.01962	0.000103084	0.000654964	3126	TCF7	6932
ENSG00000066056	2.48811	-0.353099	0.000106828	0.000675523	3141	TIE1	7075
ENSG00000275793	3.13915	-0.383782	0.00010738	0.0006788	3142	RIMBP3	85376
ENSG00000070731	2.48937	-0.399831	0.000107792	0.000680971	3144	ST6GALNAC2	10610
ENSG00000150054	1.86494	3.68858	0.000112764	0.00070936	3157	MPP7	143098
ENSG00000111886	1.31486	0.079368	0.000116698	0.000729575	3177	GABRR2	2570
ENSG00000244560	1.57045	0.473955	0.000117048	0.000730941	3180	LOC155060	155060
ENSG00000159905	1.45748	1.85156	0.000117079	0.000730941	3181	ZNF221	7638
ENSG00000186188	1.37983	2.50564	0.000124962	0.000771527	3217	FFAR4	338557
ENSG00000215861	2.64534	-0.0560881	0.000125678	0.000774739	3222	NA	NA
ENSG00000204681	1.00503	1.96677	0.000128049	0.000787402	3230	GABBR1	2550
ENSG00000232611	2.35188	-0.288738	0.000136493	0.000834673	3248	NA	NA
ENSG00000213177	1.3885	3.81033	0.000137816	0.000841209	3254	NA	NA
ENSG00000187372	1.50554	3.43095	0.000142948	0.000869328	3266	PCDHB13	56123
ENSG00000074181	1.48549	5.7791	0.000143714	0.000873186	3269	NOTCH3	4854
ENSG00000179277	1.08087	3.08198	0.000143915	0.00087414	3270	NA	NA
ENSG00000213420	1.27599	0.155413	0.00014413	0.000875177	3271	GPC2	221914
ENSG00000184995	1.20749	0.0755786	0.000144663	0.000877607	3274	IFNE	338376
ENSG00000215049	1.31645	3.12524	0.000160543	0.000962775	3312	NA	NA
ENSG00000184574	5.21127	1.5058	0.000167352	0.00100089	3321	LPAR5	57121
ENSG00000186765	1.0781	0.603383	0.000169095	0.00101009	3325	FSCN2	25794
ENSG00000178401	1.54036	1.99819	0.000170609	0.00101761	3330	DNAJC22	79962
ENSG00000284727	3.07694	0.888805	0.000175906	0.00104546	3341	NA	NA
ENSG00000037280	1.74483	0.797925	0.00018795	0.00110576	3376	FLT4	2324
ENSG00000187486	2.1253	0.941136	0.000193276	0.0011314	3393	KCNJ11	3767
ENSG00000250813	1.09233	1.08967	0.000194595	0.00113879	3394	SERF1AP1	100131921
ENSG00000149311	1.02113	6.40448	0.000197438	0.00115305	3401	ATM	472
ENSG00000250103	1.13673	-0.839924	0.000206427	0.00120055	3415	PANCR	110231149
ENSG00000262903	1.14159	0.500765	0.000210965	0.00122359	3424	NA	NA
ENSG00000119508	3.07316	4.59323	0.000212347	0.00122963	3430	NR4A3	8013
ENSG00000105088	2.15252	1.22871	0.000214309	0.00124027	3432	OLFM2	93145
ENSG00000139364	3.57255	-0.616716	0.000218638	0.00126348	3437	TMEM132B	114795
ENSG00000137843	1.67759	1.10428	0.000224934	0.00129534	3449	NA	NA
ENSG00000139269	1.84621	4.0498	0.0002278	0.00131033	3453	INHBE	83729
ENSG00000231119	1.4648	0.276789	0.000228658	0.00131488	3454	LOC101927377	101927377
ENSG00000189057	1.49453	3.77151	0.000229267	0.00131686	3458	FAM111B	374393
ENSG00000198948	1.43167	5.44313	0.00023141	0.00132725	3463	NA	NA
ENSG00000173531	1.31181	0.764757	0.000235681	0.00134863	3471	MST1	4485
ENSG00000105617	1.85746	-0.0995764	0.000236663	0.00135347	3473	LENG1	79165
ENSG00000198353	1.23799	-0.480485	0.000238278	0.00136153	3476	HOXC4	3221
ENSG00000228412	1.34426	0.493044	0.000243088	0.00138622	3483	LNC-LBCS	100506885
ENSG00000262366	1.02906	1.73675	0.000254396	0.00144119	3506	NDUFA3P6	106479052
ENSG00000198478	1.16288	3.20422	0.000256728	0.00145357	3508	SH3BGRL2	83699
ENSG00000141756	1.50896	-0.287545	0.000258329	0.00146066	3512	FKBP10	60681
ENSG00000244486	1.12493	1.01706	0.000263513	0.00148648	3521	SCARF2	91179
ENSG00000152669	1.46337	2.32923	0.000267137	0.00150308	3530	CCNO	10309
ENSG00000168993	1.14667	0.318073	0.000277415	0.00155431	3545	CPLX1	10815
ENSG00000204956	1.62435	1.02828	0.000280469	0.00157053	3547	PCDHGA1	56114
ENSG00000141854	5.10741	0.554595	0.000291042	0.00162242	3563	MISP3	113230
ENSG00000131037	2.43799	3.52763	0.000293784	0.00163541	3568	EPS8L1	54869
ENSG00000269981	1.23799	-0.00411601	0.000295326	0.00164307	3570	NA	NA
ENSG00000143341	1.77285	0.275102	0.000300904	0.00167083	3577	HMCN1	83872
ENSG00000172250	1.03202	0.47265	0.000303869	0.00168447	3583	SERHL	94009
ENSG00000182759	2.8189	0.291367	0.000307324	0.0017003	3590	MAFA	389692
ENSG00000165023	5.10729	2.13924	0.000307652	0.00170164	3591	DIRAS2	54769
ENSG00000011201	1.8955	1.58718	0.000318744	0.00175703	3602	ANOS1	3730
ENSG00000145700	1.08577	0.67426	0.000318816	0.00175703	3604	ANKRD31	256006
ENSG00000171121	1.01511	2.02531	0.00032219	0.00177316	3609	KCNMB3	27094
ENSG00000270333	1.05525	0.798261	0.000323476	0.00177949	3610	XIAPP1	100996851
ENSG00000261572	1.2414	0.489424	0.00033059	0.00181236	3623	NA	NA
ENSG00000123636	1.04555	5.17742	0.00034302	0.00187224	3639	BAZ2B	29994
ENSG00000280441	1.02778	1.11706	0.000352692	0.0019187	3651	NA	NA
ENSG00000262943	3.48648	1.5689	0.00036232	0.00196623	3660	ALOX12P2	245
ENSG00000229334	1.43828	-0.355009	0.000362991	0.00196826	3663	NA	NA
ENSG00000233175	1.89379	0.259256	0.000381798	0.00205732	3686	LOC107985040	107985040
ENSG00000232973	1.05432	2.22296	0.000396782	0.00213227	3696	CYP1B1-AS1	285154
ENSG00000271971	1.40785	0.207524	0.000404613	0.00217025	3703	NA	NA
ENSG00000150773	1.2702	0.891138	0.000408512	0.00218762	3709	PIH1D2	120379
ENSG00000156804	1.04551	3.06547	0.000427166	0.00228075	3720	FBXO32	114907
ENSG00000224533	1.59368	-0.199325	0.00042745	0.00228165	3721	NA	NA
ENSG00000264714	1.21525	-0.0113998	0.000427756	0.00228267	3722	NA	NA
ENSG00000229852	1.09243	0.819652	0.000429115	0.00228808	3725	KHDC1-AS1	120766141
ENSG00000259383	1.08496	-0.868246	0.000440722	0.00234305	3736	NA	NA
ENSG00000204323	1.24582	1.50167	0.000452132	0.00239537	3749	SMIM5	643008
ENSG00000159496	1.25935	0.561641	0.000464893	0.00245186	3766	RGL4	266747
ENSG00000163596	1.09002	3.41952	0.000474571	0.00249561	3777	ICA1L	130026
ENSG00000130518	1.00681	1.43858	0.000476222	0.00250164	3781	IQCN	80726
ENSG00000213435	1.07194	2.91081	0.000481948	0.00252571	3790	NA	NA
ENSG00000163794	1.15928	-0.608591	0.000496845	0.00259259	3806	UCN	7349
ENSG00000163995	2.38058	0.0480955	0.0004998	0.00260347	3813	ABLIM2	84448
ENSG00000236204	1.10914	0.264405	0.000516474	0.00268329	3823	LINC01376	400945
ENSG00000146197	1.3904	2.03852	0.000519482	0.0026968	3826	SCUBE3	222663
ENSG00000182902	1.04466	0.0787788	0.000521576	0.00270626	3828	SLC25A18	83733
ENSG00000233109	1.02837	0.865134	0.000525582	0.00272348	3833	NA	NA
ENSG00000169758	1.2003	0.888015	0.000531732	0.00275176	3838	TMEM266	123591
ENSG00000171105	2.8587	4.01786	0.000551401	0.00284318	3852	INSR	3643
ENSG00000169126	4.99505	1.92966	0.000561444	0.00288672	3863	ODAD2	55130
ENSG00000115468	1.89977	2.73028	0.000564806	0.002901	3867	EFHD1	80303
ENSG00000108984	1.64489	2.11356	0.000585313	0.00299241	3885	MAP2K6	5608
ENSG00000167371	1.21647	-0.153363	0.000585997	0.00299436	3887	PRRT2	112476
ENSG00000126882	2.3782	3.98441	0.00060082	0.0030583	3902	FAM78A	286336
ENSG00000269386	1.18157	0.343545	0.00060996	0.00309768	3911	RAB11B-AS1	100507567
ENSG00000185345	1.08371	0.564216	0.00061842	0.00313664	3916	PRKN	5071
ENSG00000119630	1.09712	0.0171374	0.000618765	0.0031375	3917	PGF	5228
ENSG00000254363	1.48625	0.121662	0.000628844	0.00318381	3923	LOC101929719	101929719
ENSG00000198598	4.99468	0.351265	0.000652081	0.00329056	3936	MMP17	4326
ENSG00000135643	4.99498	1.51997	0.000669735	0.00337279	3944	KCNMB4	27345
ENSG00000237072	1.39981	0.544876	0.000671692	0.00338007	3947	NA	NA
ENSG00000225725	2.03318	-0.294243	0.000678726	0.00341115	3952	FAM66E	100132103
ENSG00000117425	1.22883	0.974697	0.000684386	0.00343612	3956	PTCH2	8643
ENSG00000113212	2.63222	1.10768	0.000687887	0.00345282	3957	PCDHB7	56129
ENSG00000230932	3.39404	0.437381	0.000703902	0.00351891	3973	NA	NA
ENSG00000253948	1.28952	0.0564294	0.000717821	0.00357506	3988	VPS13B-DT	105375666
ENSG00000206341	1.20346	2.85016	0.000728451	0.0036132	4004	NA	NA
ENSG00000161544	1.19524	-0.0633202	0.000736016	0.00364472	4010	CYGB	114757
ENSG00000132122	2.31824	2.71815	0.000742013	0.0036707	4015	SPATA6	54558
ENSG00000276073	1.06248	1.04936	0.000743772	0.00367757	4017	NA	NA
ENSG00000233435	1.08387	0.100322	0.000754544	0.00371972	4029	NA	NA
ENSG00000197653	1.21633	0.307665	0.000770482	0.00378691	4041	DNAH10	196385
ENSG00000186301	2.3186	0.041977	0.000788845	0.00386388	4055	NA	NA
ENSG00000240204	1.42928	0.817491	0.000795012	0.00389025	4059	SMKR1	100287482
ENSG00000168477	1.14995	1.44747	0.000812687	0.00396697	4069	TNXB	7148
ENSG00000217314	1.40365	-0.381565	0.000818905	0.00399241	4074	NA	NA
ENSG00000180113	1.46477	0.0212517	0.00083786	0.00407283	4086	TDRD6	221400
ENSG00000197776	1.54279	0.412542	0.000838134	0.00407317	4087	KLHDC1	122773
ENSG00000130653	1.47453	0.245422	0.000842055	0.00409122	4088	PNPLA7	375775
ENSG00000272129	1.00791	-0.0450421	0.00086467	0.0041833	4105	NA	NA
ENSG00000111981	1.03729	2.94214	0.000874553	0.00422329	4113	ULBP1	80329
ENSG00000268903	1.29944	0.30994	0.000905163	0.00434785	4135	NA	NA
ENSG00000231528	2.85725	1.80498	0.000916174	0.00439436	4141	FAM225A	286333
ENSG00000185669	1.12542	0.440239	0.000919272	0.00440603	4144	SNAI3	333929
ENSG00000229970	1.36336	1.21314	0.000922695	0.00441923	4147	NA	NA
ENSG00000160050	1.01429	0.921214	0.000926114	0.00443134	4151	CCDC28B	79140
ENSG00000233822	1.04119	1.02155	0.000929576	0.00444255	4156	H2BC15	8341
ENSG00000166268	1.03041	0.877427	0.000987755	0.00468229	4190	MYRFL	196446
ENSG00000173269	1.46491	2.20533	0.000996331	0.00471619	4196	MMRN2	79812
ENSG00000136425	1.10427	3.28252	0.00100626	0.00475751	4201	CIB2	10518
ENSG00000221883	1.70767	0.26806	0.00101066	0.00477149	4207	NA	NA
ENSG00000095303	2.38477	3.03244	0.00101253	0.00477918	4208	PTGS1	5742
ENSG00000106236	1.12156	0.441304	0.00103113	0.00485316	4220	NPTX2	4885
ENSG00000162148	1.23701	0.0850491	0.00105796	0.00496304	4233	PPP1R32	220004
ENSG00000118402	4.87389	2.14015	0.00109675	0.00512557	4250	ELOVL4	6785
ENSG00000185112	1.26546	0.372689	0.00110191	0.00514726	4252	FAM43A	131583
ENSG00000100228	1.2496	3.51595	0.00110703	0.00516996	4253	RAB36	9609
ENSG00000275223	1.04336	0.375379	0.00112554	0.00524652	4261	NA	NA
ENSG00000238077	2.10657	-0.538965	0.00115577	0.00537106	4274	NA	NA
ENSG00000183682	1.68772	0.280586	0.00116861	0.0054244	4279	BMP8A	353500
ENSG00000178078	4.8735	1.97852	0.00119611	0.00553521	4292	STAP2	55620
ENSG00000186399	1.65362	0.0225246	0.00123959	0.00570851	4313	GOLGA8R	101059918
ENSG00000269843	1.21859	-0.102102	0.00129105	0.00591942	4332	NA	NA
ENSG00000123999	1.75737	3.01335	0.00129195	0.00592218	4333	INHA	3623
ENSG00000259726	1.76247	0.745832	0.00132646	0.00605798	4349	NA	NA
ENSG00000227603	1.75796	-0.370107	0.00134	0.0061085	4357	NA	NA
ENSG00000260766	1.204	1.4824	0.0013503	0.00614706	4363	NA	NA
ENSG00000198003	1.4913	-0.325101	0.00135639	0.00616914	4367	ODAD3	115948
ENSG00000232872	1.10367	1.78135	0.00140582	0.00635754	4392	CTAGE3P	220112
ENSG00000137857	1.10029	0.627968	0.0014195	0.00641359	4396	DUOX1	53905
ENSG00000084110	1.06645	0.253943	0.00144705	0.00652026	4408	HAL	3034
ENSG00000102387	1.02029	-0.26979	0.00149061	0.00668019	4432	TAF7L	54457
ENSG00000100298	1.37147	0.173019	0.00149181	0.00668402	4433	APOBEC3H	164668
ENSG00000278558	1.24935	-0.258763	0.00150868	0.00674897	4440	TMEM191B	728229
ENSG00000020181	1.16001	3.59725	0.00153871	0.00687399	4446	ADGRA2	25960
ENSG00000254389	1.73932	0.0529075	0.00154272	0.00689039	4447	RHPN1-AS1	78998
ENSG00000178460	1.03807	0.776224	0.00156755	0.006984	4458	MCMDC2	157777
ENSG00000177839	2.69242	0.87258	0.00165148	0.00730235	4491	PCDHB9	56127
ENSG00000250486	1.43029	0.0269321	0.00177826	0.00779689	4530	FAM218A	152756
ENSG00000106258	1.05075	0.0829458	0.00182734	0.00798737	4544	CYP3A5	1577
ENSG00000112782	1.62722	4.8494	0.0018415	0.00804042	4549	CLIC5	53405
ENSG00000119138	1.71247	2.37152	0.00188074	0.00818477	4564	KLF9	687
ENSG00000153132	1.21322	2.9629	0.00192891	0.00836506	4580	CLGN	1047
ENSG00000229492	1.24	0.00624699	0.00195403	0.00845604	4589	NA	NA
ENSG00000272356	1.36792	-0.296307	0.00199476	0.00860742	4603	NA	NA
ENSG00000278949	1.07234	1.46341	0.00202784	0.00872363	4617	NA	NA
ENSG00000185633	3.29557	0.773732	0.00203131	0.00873478	4619	NDUFA4L2	56901
ENSG00000155961	1.2572	0.70378	0.00207815	0.0088938	4641	RAB39B	116442
ENSG00000138792	1.10279	1.93522	0.00208729	0.00892524	4645	ENPEP	2028
ENSG00000122733	2.02251	0.491443	0.0021224	0.00905975	4653	PHF24	23349
ENSG00000275832	1.13509	6.29196	0.00214234	0.00913313	4659	ARHGAP23	57636
ENSG00000234614	4.7417	0.337432	0.002213	0.00939402	4679	NA	NA
ENSG00000167588	1.05086	1.17863	0.00222414	0.00943325	4683	GPD1	2819
ENSG00000251143	1.15766	0.174966	0.0022809	0.00961586	4711	LOC100128494	100128494
ENSG00000179044	1.1941	0.458013	0.00228198	0.00961695	4713	EXOC3L1	283849
ENSG00000176920	2.42651	0.772189	0.00228652	0.00962791	4717	FUT2	2524
ENSG00000176595	1.54275	2.53985	0.00234488	0.00984443	4731	KBTBD11	9920
ENSG00000226552	1.02461	-0.0622219	0.00246537	0.0102937	4757	LOC646804	646804
ENSG00000167646	1.52725	1.56422	0.00262093	0.0108637	4791	DNAAF3	352909
ENSG00000235092	1.02738	-0.525382	0.00262282	0.0108666	4794	NA	NA
ENSG00000230953	2.19021	-0.103068	0.00264903	0.0109546	4803	NA	NA
ENSG00000244558	1.1647	-0.185846	0.00266873	0.0110223	4809	NA	NA
ENSG00000105639	1.53129	1.87897	0.00268091	0.0110657	4812	JAK3	3718
ENSG00000188488	1.4905	-0.29135	0.00275337	0.0113318	4826	SERPINA5	5104
ENSG00000232653	1.39262	0.296107	0.00276642	0.0113785	4829	GOLGA8N	643699
ENSG00000213996	2.60102	3.95787	0.00277566	0.0114094	4832	TM6SF2	53345
ENSG00000272758	1.40351	0.146279	0.00281855	0.011557	4844	WDR5B-DT	102723582
ENSG00000145358	2.6015	-0.0859432	0.00285686	0.01169	4854	DDIT4L	115265
ENSG00000160963	1.03022	2.04919	0.00295026	0.0120152	4877	COL26A1	136227
ENSG00000258559	1.04502	0.429261	0.00305229	0.0123648	4903	NA	NA
ENSG00000137507	1.83535	-0.0216567	0.00329423	0.0132235	4948	LRRC32	2615
ENSG00000167554	2.34813	2.26662	0.00332475	0.0133245	4956	ZNF610	162963
ENSG00000188001	1.00401	1.06225	0.00335849	0.0134435	4962	TPRG1	285386
ENSG00000237356	1.83554	-0.21552	0.00336507	0.0134644	4964	NA	NA
ENSG00000049089	1.54325	0.939675	0.00336732	0.0134683	4965	COL9A2	1298
ENSG00000139899	1.32602	0.4852	0.00342309	0.013647	4982	CBLN3	643866
ENSG00000171812	1.83302	1.1643	0.00348334	0.0138428	4998	COL8A2	1296
ENSG00000199133	1.95982	-0.242394	0.00375459	0.0147876	5043	MIRLET7D	406886
ENSG00000280254	1.05316	0.595677	0.00375895	0.0148018	5044	NA	NA
ENSG00000165879	1.94646	0.338759	0.00377311	0.0148458	5048	FRAT1	10023
ENSG00000198108	1.66121	-0.384227	0.00379068	0.0148913	5056	CHSY3	337876
ENSG00000215045	1.33951	0.0509626	0.00381778	0.014983	5061	GRID2IP	392862
ENSG00000135363	2.34899	-0.0307389	0.00387821	0.0151811	5074	LMO2	4005
ENSG00000182791	1.9595	0.602594	0.00387933	0.0151825	5075	CCDC87	55231
ENSG00000188760	1.23354	0.0649363	0.0039371	0.0153577	5091	TMEM198	130612
ENSG00000115380	3.08308	2.23662	0.00394753	0.0153858	5096	EFEMP1	2202
ENSG00000105619	1.09499	0.515515	0.00397848	0.0154881	5102	TFPT	29844
ENSG00000152926	1.02892	3.49366	0.00407055	0.015797	5118	NA	NA
ENSG00000255408	1.96047	1.14482	0.00407631	0.0158163	5119	PCDHA3	56145
ENSG00000130751	1.07462	1.51166	0.00412265	0.015968	5128	NPAS1	4861
ENSG00000105792	1.85025	0.586368	0.00442501	0.0169442	5187	CFAP69	79846
ENSG00000146001	4.5953	0.328902	0.00447634	0.0170956	5200	PCDHB18P	54660
ENSG00000072952	1.54039	-0.365426	0.00471231	0.0178516	5243	IRAG1	10335
ENSG00000132718	1.1884	0.356894	0.00490032	0.0184337	5280	SYT11	23208
ENSG00000240875	1.45019	2.62648	0.00508604	0.0190314	5308	LINC00886	730091
ENSG00000254815	1.89217	-0.434465	0.00542683	0.0201032	5361	LMNTD2-AS1	692247
ENSG00000205363	2.18331	0.151617	0.00543155	0.0201084	5365	INSYN1	388135
ENSG00000254838	1.06034	-0.428463	0.00557357	0.0205652	5383	GVINP1	387751
ENSG00000233221	1.20232	-0.341837	0.00558761	0.0206131	5384	NA	NA
ENSG00000275318	1.30773	-0.117351	0.00562096	0.0207131	5390	LOC100419515	100419515
ENSG00000067840	1.18867	1.16405	0.00575549	0.0211343	5409	PDZD4	57595
ENSG00000139946	1.0696	2.322	0.00579545	0.0212379	5420	PELI2	57161
ENSG00000234289	1.5952	-0.46134	0.00579782	0.0212426	5421	H2BS1	54145
ENSG00000049192	1.14352	-0.00680609	0.0058026	0.0212562	5422	ADAMTS6	11174
ENSG00000162814	1.77327	-0.0567376	0.00586119	0.0214353	5431	SPATA17	128153
ENSG00000176732	1.22329	0.185682	0.00591516	0.021581	5444	PFN4	375189
ENSG00000259319	1.15534	1.2589	0.00598247	0.0217985	5451	NA	NA
ENSG00000186409	1.11351	2.07862	0.00603162	0.0219374	5461	CCDC30	728621
ENSG00000249413	1.01152	0.00225068	0.00604111	0.0219679	5462	NA	NA
ENSG00000165312	1.41576	3.31927	0.00626541	0.0226179	5502	OTUD1	220213
ENSG00000262136	1.16893	-0.0690663	0.00674525	0.0240485	5571	NA	NA
ENSG00000196972	1.10335	0.455318	0.00678658	0.0241525	5581	SMIM10L2B	644596
ENSG00000184925	1.3412	-0.400697	0.00688226	0.024423	5597	LCN12	286256
ENSG00000049283	1.07295	3.7396	0.00704066	0.0248873	5619	EPN3	55040
ENSG00000136960	2.96125	0.635867	0.00720053	0.0253711	5637	ENPP2	5168
ENSG00000177406	1.10431	0.784921	0.00732949	0.0257433	5655	NINJ2-AS1	100049716
ENSG00000263503	1.02437	1.44844	0.00733299	0.025744	5657	NA	NA
ENSG00000245848	2.96127	3.89605	0.00742595	0.0259993	5673	CEBPA	1050
ENSG00000203722	1.02432	0.926936	0.00795622	0.0274733	5752	RAET1G	353091
ENSG00000231274	1.36722	0.613293	0.00802472	0.0276569	5763	SBK3	100130827
ENSG00000104967	4.43283	2.23043	0.0083036	0.0284208	5803	NOVA2	4858
ENSG00000172508	1.21322	0.554869	0.00830841	0.0284313	5804	CARNS1	57571
ENSG00000165905	1.24317	1.6133	0.00832355	0.0284597	5809	LARGE2	120071
ENSG00000243244	1.54348	0.188118	0.0083783	0.0286321	5812	STON1	11037
ENSG00000113248	4.43237	2.24028	0.00847071	0.0288982	5822	PCDHB15	56121
ENSG00000135097	4.43263	1.94784	0.00851293	0.0289974	5831	MSI1	4440
ENSG00000105538	4.43275	0.398268	0.00852697	0.0290304	5833	RASIP1	54922
ENSG00000185272	2.3995	0.987612	0.00863764	0.0293417	5847	RBM11	54033
ENSG00000228010	1.8246	0.13163	0.0087868	0.0297618	5864	NA	NA
ENSG00000228393	1.03998	-0.0515158	0.00882028	0.02986	5867	NA	NA
ENSG00000140505	2.08957	-0.374609	0.00898322	0.030298	5889	CYP1A2	1544
ENSG00000234350	2.09272	0.275541	0.00901773	0.0303834	5895	LOC101926913	101926913
ENSG00000120693	1.00137	2.11169	0.00922535	0.0309517	5920	SMAD9	4093
ENSG00000160282	1.31762	0.816279	0.00938007	0.0313807	5937	FTCD	10841
ENSG00000125538	1.22026	0.48741	0.00959633	0.0319856	5959	IL1B	3553
ENSG00000264575	2.18124	-0.613116	0.00961422	0.0320345	5961	NA	NA
ENSG00000144648	1.44844	3.31925	0.00962202	0.0320551	5962	ACKR2	1238
ENSG00000059915	1.07323	0.540678	0.00965453	0.0321431	5965	PSD	5662
ENSG00000204060	2.0885	1.88861	0.0103763	0.0341329	6038	FOXO6	100132074
ENSG00000104332	1.82369	3.41142	0.0106731	0.0349068	6073	SFRP1	6422
ENSG00000239763	1.33068	0.206814	0.010702	0.0349898	6075	NA	NA
ENSG00000266680	1.23536	0.772985	0.0107875	0.0352056	6086	NA	NA
ENSG00000240661	1.32978	-0.456175	0.0108839	0.0354388	6100	NA	NA
ENSG00000272913	1.0048	2.13355	0.0111561	0.0361828	6124	NA	NA
ENSG00000221819	1.49995	-0.593298	0.0112548	0.036473	6129	GAS8-AS1	750
ENSG00000152582	1.41238	2.68185	0.0116502	0.0375279	6166	SPEF2	79925
ENSG00000260966	1.33634	0.286894	0.0119603	0.0383462	6195	NA	NA
ENSG00000108387	1.25862	1.21065	0.012019	0.0385157	6198	SEPTIN4	5414
ENSG00000226878	1.39281	1.31923	0.0124853	0.0396708	6251	NA	NA
ENSG00000137878	2.82882	0.390176	0.0127061	0.0402583	6268	GCOM1	145781
ENSG00000256612	1.39256	-0.295624	0.0127512	0.0403866	6271	CYP2B7P	1556
ENSG00000248098	1.31713	0.307422	0.0128841	0.040736	6282	BCKDHA	593
ENSG00000158315	2.82892	1.5786	0.0129006	0.0407754	6284	RHBDL2	54933
ENSG00000112333	2.82778	-0.761265	0.0129121	0.0407974	6285	NR2E1	7101
ENSG00000161281	2.82783	0.0744414	0.0130252	0.0410386	6304	COX7A1	1346
ENSG00000271447	2.8289	1.41927	0.0133458	0.041869	6331	MMP28	79148
ENSG00000259318	1.16122	-0.133046	0.0134014	0.0419774	6341	NA	NA
ENSG00000224897	1.20098	-0.558522	0.0134371	0.0420496	6347	NA	NA
ENSG00000129038	1.75005	3.51934	0.0137351	0.0428004	6373	LOXL1	4016
ENSG00000065989	1.14859	1.54279	0.0140287	0.0435619	6396	PDE4A	5141
ENSG00000167964	1.08292	1.83974	0.0141048	0.0437461	6404	RAB26	25837
ENSG00000179477	1.17769	-0.397689	0.0142804	0.0441735	6421	ALOX12B	242
ENSG00000146122	1.14526	2.86426	0.0143842	0.0444185	6432	DAAM2	23500
ENSG00000249846	1.04562	-0.00996225	0.0144694	0.0446538	6436	LINC02021	105374104
ENSG00000105696	2.28726	0.0511828	0.0146028	0.0449886	6447	TMEM59L	25789
ENSG00000211448	1.75148	7.29797	0.0146444	0.0450607	6455	DIO2	1734
ENSG00000141314	1.01823	2.21416	0.0147823	0.0453865	6469	RHBDL3	162494
ENSG00000143816	2.28856	3.89529	0.0150126	0.0459872	6484	WNT9A	7483
ENSG00000013297	1.89064	-0.0754467	0.0150723	0.0461487	6487	CLDN11	5010
ENSG00000157927	1.06158	0.825272	0.0153234	0.0467804	6506	RADIL	55698
ENSG00000109667	1.44167	1.50053	0.0154323	0.0470188	6519	SLC2A9	56606
ENSG00000161381	1.43983	1.01761	0.0158596	0.0480336	6558	PLXDC1	57125
ENSG00000198168	1.99483	3.62046	0.0160261	0.0484765	6566	SVIP	258010
ENSG00000223764	1.44374	2.13852	0.0160959	0.0486378	6573	LINC02593	100130417
ENSG00000073282	4.24999	4.12253	0.0163322	0.04918	6596	TP63	8626
ENSG00000167723	4.24959	0.932531	0.0165065	0.0496371	6605	TRPV3	162514

## Sheet: Table S6
Supplementary Table S6 |The list of down-regulated genes upon PRELP overexpression in OVTOKO cells (log2 FC >1, FDR <0.05, n=584).
Ensembl gene ID	logFC	logCPM	P-value	FDR	Ranking	HGNC symbol	ENTREZID
ENSG00000165376	-4.82485	2.84101	6.0862e-129	3.0221e-125	4	CLDN2	9075
ENSG00000092068	-3.89037	3.84381	7.01151e-110	2.32104e-106	6	SLC7A8	23428
ENSG00000232774	-3.62002	3.84782	4.86764e-105	1.38116e-101	7	FLJ22447	400221
ENSG00000146674	-1.98118	8.09107	7.54595e-76	1.36252e-72	11	IGFBP3	3486
ENSG00000172348	-2.31046	4.37504	1.49455e-67	2.12035e-64	14	RCAN2	10231
ENSG00000058085	-1.81987	7.99921	7.90029e-56	9.80723e-53	16	LAMC2	3918
ENSG00000117525	-1.63083	8.37889	3.08147e-55	3.60025e-52	17	F3	2152
ENSG00000053747	-1.86468	8.42153	6.93272e-52	6.88488e-49	20	LAMA3	3909
ENSG00000152953	-2.18929	3.06075	2.26513e-51	2.14238e-48	21	STK32B	55351
ENSG00000135245	-2.00052	4.22817	3.0372e-50	2.74204e-47	22	HILPDA	29923
ENSG00000164120	-2.55915	2.421	1.39804e-48	1.157e-45	24	HPGD	3248
ENSG00000134531	-1.45161	7.68147	2.55312e-46	1.81107e-43	28	EMP1	2012
ENSG00000172197	-1.85602	4.43969	1.72314e-44	1.06953e-41	32	MBOAT1	154141
ENSG00000121966	-1.90642	3.88907	2.17095e-43	1.23198e-40	35	CXCR4	7852
ENSG00000227121	-2.88655	1.20935	2.58489e-43	1.38759e-40	37	NA	NA
ENSG00000166250	-1.99942	6.39094	8.33501e-42	4.13875e-39	40	CLMP	79827
ENSG00000153786	-1.35841	7.8085	6.81039e-41	3.14577e-38	43	ZDHHC7	55625
ENSG00000146678	-1.92142	3.4492	1.22368e-40	5.52381e-38	44	IGFBP1	3484
ENSG00000118257	-1.55491	7.28346	4.96444e-39	1.97208e-36	50	NRP2	8828
ENSG00000135838	-1.78703	3.66795	1.61973e-38	6.18676e-36	52	NPL	80896
ENSG00000172005	-2.5702	5.75779	1.20692e-37	4.52298e-35	53	MAL	4118
ENSG00000068489	-1.4064	6.72946	5.69292e-37	2.01916e-34	56	PRR11	55771
ENSG00000158270	-1.64479	3.95544	1.53937e-36	5.1822e-34	59	COLEC12	81035
ENSG00000035499	-1.4469	5.76477	2.90748e-36	9.62474e-34	60	DEPDC1B	55789
ENSG00000140968	-2.69665	0.963347	3.91159e-36	1.27364e-33	61	IRF8	3394
ENSG00000269113	-2.99834	0.924152	6.25159e-36	2.00273e-33	62	TRABD2B	388630
ENSG00000150687	-1.50807	6.28039	1.03757e-35	3.27116e-33	63	PRSS23	11098
ENSG00000129675	-1.71312	4.59578	1.56801e-35	4.79137e-33	65	ARHGEF6	9459
ENSG00000105974	-1.48896	8.11814	2.45698e-35	7.39404e-33	66	CAV1	857
ENSG00000185950	-1.79815	5.0855	9.7534e-35	2.84885e-32	68	IRS2	8660
ENSG00000101384	-1.25246	6.54301	1.00801e-34	2.90162e-32	69	JAG1	182
ENSG00000249992	-2.0667	2.01999	1.04772e-33	2.77463e-31	75	TMEM158	25907
ENSG00000124225	-2.05151	5.90926	2.90373e-33	7.49012e-31	77	PMEPA1	56937
ENSG00000163803	-1.90732	2.72131	1.42081e-32	3.48397e-30	81	PLB1	151056
ENSG00000005001	-2.97353	4.52749	2.02847e-32	4.91335e-30	82	PRSS22	64063
ENSG00000087303	-1.28918	7.76862	2.52683e-32	6.04674e-30	83	NID2	22795
ENSG00000196189	-1.85341	5.25852	4.4074e-32	1.0062e-29	87	SEMA4A	64218
ENSG00000113083	-2.00248	3.91166	1.14511e-31	2.52712e-29	90	LOX	4015
ENSG00000138109	-1.8962	2.22344	2.85438e-31	6.09609e-29	93	CYP2C9	1559
ENSG00000188042	-1.53688	5.72669	1.74703e-30	3.57726e-28	97	ARL4C	10123
ENSG00000039068	-1.89648	8.62941	1.93942e-30	3.9307e-28	98	CDH1	999
ENSG00000163083	-3.3232	5.42117	2.64668e-30	5.20478e-28	101	INHBB	3625
ENSG00000104055	-1.5847	4.23815	5.09047e-30	9.72182e-28	104	TGM5	9333
ENSG00000152518	-1.37347	5.96057	6.39818e-30	1.19887e-27	106	ZFP36L2	678
ENSG00000134901	-1.27298	4.71092	6.85469e-30	1.27241e-27	107	POGLUT2	79070
ENSG00000102312	-1.70718	5.13933	7.97986e-30	1.46755e-27	108	PORCN	64840
ENSG00000204767	-2.75867	1.03297	1.12763e-29	2.03609e-27	110	INSYN2B	100131897
ENSG00000259207	-1.34575	5.22427	1.24952e-29	2.23585e-27	111	ITGB3	3690
ENSG00000250366	-1.44915	4.0976	2.08148e-29	3.65862e-27	113	TUNAR	100507043
ENSG00000095203	-1.46424	5.44608	2.34003e-29	4.04154e-27	115	EPB41L4B	54566
ENSG00000150672	-2.05816	1.74215	2.61203e-29	4.47242e-27	116	DLG2	1740
ENSG00000123700	-1.83515	2.46138	1.66001e-28	2.70255e-26	122	KCNJ2	3759
ENSG00000118308	-1.86409	2.12557	2.12733e-28	3.4075e-26	124	IRAG2	4033
ENSG00000134107	-1.5753	7.15009	5.12682e-28	8.08166e-26	126	BHLHE40	8553
ENSG00000188761	-2.11678	1.45516	6.2264e-28	9.66163e-26	128	BCL2L15	440603
ENSG00000125285	-2.27354	1.05591	1.46511e-27	2.25582e-25	129	SOX21	11166
ENSG00000115339	-1.75736	6.43234	3.14848e-27	4.77368e-25	131	GALNT3	2591
ENSG00000224490	-1.79672	1.72331	3.93743e-27	5.92463e-25	132	NA	NA
ENSG00000099194	-1.87926	8.66806	4.90979e-27	7.33219e-25	133	SCD	6319
ENSG00000092421	-2.41807	1.48579	1.2155e-26	1.77517e-24	136	SEMA6A	57556
ENSG00000115648	-1.49275	5.96405	1.75308e-26	2.54158e-24	137	MLPH	79083
ENSG00000149485	-1.22662	7.61356	4.51066e-26	6.39933e-24	140	FADS1	3992
ENSG00000186918	-1.61352	6.12994	7.52713e-26	1.04548e-23	143	ZNF395	55893
ENSG00000154027	-1.7053	4.22453	9.36608e-26	1.29187e-23	144	AK5	26289
ENSG00000101670	-1.77232	2.76655	1.21362e-25	1.6624e-23	145	LIPG	9388
ENSG00000137124	-1.18712	6.33652	1.5232e-25	2.07218e-23	146	ALDH1B1	219
ENSG00000230439	-2.56296	2.43458	1.55508e-25	2.10116e-23	147	NA	NA
ENSG00000101187	-1.69666	4.90282	2.48119e-25	3.32982e-23	148	SLCO4A1	28231
ENSG00000262655	-1.22719	7.97915	2.82446e-25	3.76506e-23	149	SPON1	10418
ENSG00000137731	-1.47475	2.99253	1.47767e-24	1.90581e-22	154	FXYD2	486
ENSG00000135636	-1.58573	5.34932	2.97016e-24	3.78162e-22	156	DYSF	8291
ENSG00000117009	-1.62567	3.09326	3.05689e-24	3.86725e-22	157	KMO	8564
ENSG00000136167	-1.34255	8.48098	3.35567e-24	4.21837e-22	158	LCP1	3936
ENSG00000067082	-1.17987	6.98145	5.98769e-24	7.3868e-22	161	KLF6	1316
ENSG00000086062	-1.03944	8.21718	6.57987e-24	8.06725e-22	162	B4GALT1	2683
ENSG00000172927	-1.17622	6.84375	8.73838e-24	1.0583e-21	164	MYEOV	26579
ENSG00000135318	-1.28482	5.42532	4.65023e-23	5.36993e-21	172	NT5E	4907
ENSG00000164300	-1.04405	6.58341	9.40706e-23	1.06161e-20	176	SERINC5	256987
ENSG00000131016	-1.43729	7.93664	1.20489e-22	1.31491e-20	182	AKAP12	9590
ENSG00000184371	-1.65245	6.47178	1.42383e-22	1.54536e-20	183	CSF1	1435
ENSG00000169903	-1.58702	2.52422	1.62068e-22	1.74945e-20	184	TM4SF4	7104
ENSG00000137460	-1.92235	3.71943	1.92733e-22	2.03621e-20	188	FHDC1	85462
ENSG00000100311	-1.69819	4.44924	2.03799e-22	2.13045e-20	190	PDGFB	5155
ENSG00000151789	-1.57231	1.85466	2.24122e-22	2.33064e-20	191	ZNF385D	79750
ENSG00000265415	-1.46902	3.6231	5.78448e-22	5.89187e-20	195	NA	NA
ENSG00000235142	-2.58784	0.142999	6.51682e-22	6.60394e-20	196	LINC02532	100422737
ENSG00000273760	-2.30843	3.60104	7.62059e-22	7.60604e-20	199	NA	NA
ENSG00000275993	-1.51298	6.61704	8.13533e-22	8.0792e-20	200	SIK1B	102724428
ENSG00000158125	-1.34654	4.84378	1.76103e-21	1.71459e-19	204	XDH	7498
ENSG00000153395	-1.32722	6.24075	1.96648e-21	1.90528e-19	205	LPCAT1	79888
ENSG00000169047	-1.46929	4.84143	2.56321e-21	2.44762e-19	208	IRS1	3667
ENSG00000138759	-1.85772	7.24929	3.03024e-21	2.85245e-19	211	FRAS1	80144
ENSG00000164674	-1.22467	4.39416	3.50134e-21	3.24971e-19	214	SYTL3	94120
ENSG00000122641	-2.41692	1.74751	3.68887e-21	3.40783e-19	215	INHBA	3624
ENSG00000156113	-1.13157	4.59231	3.87771e-21	3.5657e-19	216	KCNMA1	3778
ENSG00000173432	-1.57318	3.32329	3.92673e-21	3.59413e-19	217	SAA1	6288
ENSG00000196372	-1.64243	4.54315	4.56716e-21	4.10466e-19	221	ASB13	79754
ENSG00000115590	-1.36617	3.29039	4.82311e-21	4.31517e-19	222	IL1R2	7850
ENSG00000121039	-1.11416	6.2504	6.66946e-21	5.91379e-19	224	RDH10	157506
ENSG00000085662	-1.35473	7.12851	1.08417e-20	9.30444e-19	231	AKR1B1	231
ENSG00000095383	-1.53356	6.10699	1.08681e-20	9.30444e-19	232	TBC1D2	55357
ENSG00000007237	-1.83814	1.59007	2.06695e-20	1.72495e-18	238	GAS7	8522
ENSG00000047230	-1.13474	5.24072	2.34701e-20	1.95048e-18	239	CTPS2	56474
ENSG00000134873	-1.2621	3.34178	4.603e-20	3.67168e-18	249	CLDN10	9071
ENSG00000153162	-1.32061	2.86001	4.67015e-20	3.71034e-18	250	BMP6	654
ENSG00000154556	-1.38988	5.94566	8.17263e-20	6.36568e-18	255	SORBS2	8470
ENSG00000196781	-1.14629	6.05571	1.11737e-19	8.56879e-18	259	TLE1	7088
ENSG00000156535	-1.53955	7.07356	1.16027e-19	8.8636e-18	260	CD109	135228
ENSG00000163735	-1.15637	7.94544	1.21945e-19	9.24457e-18	262	CXCL5	6374
ENSG00000135362	-1.18098	5.34219	1.57013e-19	1.17682e-17	265	PRR5L	79899
ENSG00000143878	-1.32222	7.2458	1.62361e-19	1.2078e-17	267	RHOB	388
ENSG00000204876	-1.3488	2.36743	1.75624e-19	1.29674e-17	269	NA	NA
ENSG00000136859	-1.43054	2.77579	2.16725e-19	1.5943e-17	270	ANGPTL2	23452
ENSG00000166483	-1.03403	6.41198	2.48783e-19	1.81667e-17	272	WEE1	7465
ENSG00000164379	-2.44623	3.51812	3.21614e-19	2.32287e-17	275	FOXQ1	94234
ENSG00000260903	-1.80271	2.3097	5.07466e-19	3.55728e-17	283	XKR7	343702
ENSG00000141401	-1.21601	6.33569	5.88199e-19	4.0849e-17	286	IMPA2	3613
ENSG00000173281	-1.06875	6.67742	6.35086e-19	4.39515e-17	287	PPP1R3B	79660
ENSG00000134013	-1.34489	8.02847	6.41917e-19	4.427e-17	288	LOXL2	4017
ENSG00000183778	-1.81833	5.24764	8.73272e-19	5.94004e-17	292	B3GALT5	10317
ENSG00000170689	-1.4772	5.3734	8.94344e-19	6.06261e-17	293	HOXB9	3219
ENSG00000167941	-1.69853	2.3941	1.01329e-18	6.82239e-17	295	SOST	50964
ENSG00000183696	-1.89936	5.36397	1.52089e-18	1.0171e-16	297	UPP1	7378
ENSG00000125459	-1.21344	5.73864	1.7405e-18	1.15233e-16	300	MSTO1	55154
ENSG00000074416	-1.12293	7.84357	2.08254e-18	1.3742e-16	301	MGLL	11343
ENSG00000250329	-1.27882	4.14186	2.55636e-18	1.65389e-16	307	NA	NA
ENSG00000075461	-1.51781	5.76902	2.57588e-18	1.66111e-16	308	CACNG4	27092
ENSG00000008513	-1.6342	6.40577	2.67684e-18	1.72063e-16	309	ST3GAL1	6482
ENSG00000226549	-1.72484	5.82388	2.77964e-18	1.78094e-16	310	NA	NA
ENSG00000139211	-1.05965	7.4827	2.81336e-18	1.79675e-16	311	AMIGO2	347902
ENSG00000071539	-1.05664	5.87238	3.39453e-18	2.16096e-16	312	TRIP13	9319
ENSG00000147155	-1.77063	4.09844	3.47236e-18	2.20345e-16	313	EBP	10682
ENSG00000213785	-1.24348	5.44083	5.14226e-18	3.25272e-16	314	NA	NA
ENSG00000158825	-2.40368	4.47257	5.81729e-18	3.66803e-16	315	CDA	978
ENSG00000114638	-1.12585	6.35122	6.09757e-18	3.83259e-16	316	UPK1B	7348
ENSG00000108684	-2.02299	0.723418	7.62521e-18	4.76264e-16	318	ASIC2	40
ENSG00000117472	-1.10798	8.30806	8.49219e-18	5.271e-16	320	TSPAN1	10103
ENSG00000112715	-1.33781	8.06767	9.32306e-18	5.75076e-16	322	VEGFA	7422
ENSG00000177614	-1.21747	3.17314	1.07021e-17	6.56066e-16	324	PGBD5	79605
ENSG00000179750	-1.32345	4.14274	1.10345e-17	6.72293e-16	326	APOBEC3B	9582
ENSG00000227640	-1.57926	1.55716	1.14671e-17	6.96515e-16	327	SOX21-AS1	100507533
ENSG00000275216	-2.10812	6.31103	1.31884e-17	7.93782e-16	330	NA	NA
ENSG00000142178	-1.40256	5.94261	1.34522e-17	8.07212e-16	331	SIK1	150094
ENSG00000050344	-1.48693	5.06133	1.39661e-17	8.30526e-16	334	NFE2L3	9603
ENSG00000092964	-1.031	5.98695	1.68571e-17	9.96474e-16	336	DPYSL2	1808
ENSG00000115221	-1.8039	5.59034	1.85244e-17	1.08534e-15	339	ITGB6	3694
ENSG00000066136	-1.21256	5.78152	1.87442e-17	1.09499e-15	340	NFYC	4802
ENSG00000167080	-1.01749	6.55351	1.88564e-17	1.09832e-15	341	B4GALNT2	124872
ENSG00000276850	-1.47373	3.36839	2.00255e-17	1.163e-15	342	NA	NA
ENSG00000075426	-1.11619	8.78296	2.01101e-17	1.16451e-15	343	FOSL2	2355
ENSG00000103449	-1.0389	4.24489	2.4396e-17	1.40044e-15	346	SALL1	6299
ENSG00000134824	-1.79178	5.99521	2.76681e-17	1.57462e-15	349	FADS2	9415
ENSG00000116106	-1.27608	4.47732	3.1156e-17	1.76302e-15	351	EPHA4	2043
ENSG00000155792	-1.34485	4.96331	4.77003e-17	2.65385e-15	357	DEPTOR	64798
ENSG00000128268	-1.368	4.57866	4.9466e-17	2.73675e-15	359	MGAT3	4248
ENSG00000075340	-1.00835	4.85882	5.24725e-17	2.89502e-15	360	ADD2	119
ENSG00000213452	-1.36122	3.91278	7.48782e-17	4.03044e-15	369	NA	NA
ENSG00000119888	-1.17607	7.0961	7.89898e-17	4.24026e-15	370	EPCAM	4072
ENSG00000115163	-1.12988	4.9106	8.96871e-17	4.76301e-15	374	CENPA	1058
ENSG00000145386	-1.09694	6.18818	1.14774e-16	6.01491e-15	379	CCNA2	890
ENSG00000235194	-1.3279	3.06062	1.43638e-16	7.42953e-15	384	PPP1R3E	90673
ENSG00000131969	-1.24818	3.40584	1.64122e-16	8.46699e-15	385	ABHD12B	145447
ENSG00000102760	-1.66045	1.57718	3.03914e-16	1.52433e-14	396	RGCC	28984
ENSG00000143674	-1.12407	5.0091	3.5391e-16	1.76617e-14	398	MAP3K21	84451
ENSG00000054277	-1.40492	5.69241	3.8519e-16	1.90789e-14	401	OPN3	23596
ENSG00000164104	-1.03902	7.17169	3.98075e-16	1.95707e-14	404	HMGB2	3148
ENSG00000005448	-1.43201	4.71778	4.2076e-16	2.06349e-14	405	WDR54	84058
ENSG00000180198	-1.08374	6.74858	4.69044e-16	2.29451e-14	406	RCC1	1104
ENSG00000104419	-1.14159	7.42785	5.4647e-16	2.64087e-14	411	NDRG1	10397
ENSG00000266899	-1.15394	6.0266	5.66895e-16	2.71973e-14	414	NA	NA
ENSG00000196754	-1.11069	5.88322	6.61137e-16	3.15661e-14	416	S100A2	6273
ENSG00000198075	-1.24667	2.7093	7.95983e-16	3.77323e-14	419	SULT1C4	27233
ENSG00000184613	-1.08807	3.99996	1.16945e-15	5.47822e-14	424	NELL2	4753
ENSG00000136111	-1.17879	4.49888	1.20031e-15	5.60953e-14	425	TBC1D4	9882
ENSG00000229991	-1.21328	5.01146	1.34862e-15	6.2585e-14	428	AKR1B1P1	401982
ENSG00000125398	-1.95517	1.14513	1.36554e-15	6.32223e-14	429	SOX9	6662
ENSG00000136205	-1.1523	7.35659	1.59586e-15	7.30344e-14	434	TNS3	64759
ENSG00000283265	-2.31832	0.492058	1.62106e-15	7.40172e-14	435	NA	NA
ENSG00000137673	-1.68828	2.48254	1.87834e-15	8.51772e-14	438	MMP7	4316
ENSG00000185483	-1.15039	4.46736	1.92329e-15	8.68191e-14	440	ROR1	4919
ENSG00000068438	-1.0164	6.74792	2.47786e-15	1.10971e-13	443	FTSJ1	24140
ENSG00000177494	-1.28657	4.76788	2.79182e-15	1.24052e-13	447	ZBED2	79413
ENSG00000189127	-1.53632	2.1061	2.91831e-15	1.29095e-13	449	ANKRD34B	340120
ENSG00000183023	-1.15627	5.10607	3.11416e-15	1.37147e-13	451	SLC8A1	6546
ENSG00000203761	-1.0956	4.49949	3.40043e-15	1.49094e-13	453	NA	NA
ENSG00000213412	-2.10232	1.32461	4.34068e-15	1.87831e-13	459	HNRNPA1P33	728643
ENSG00000111665	-1.01302	5.7115	4.5236e-15	1.94897e-13	461	CDCA3	83461
ENSG00000119547	-1.63942	4.14158	5.30336e-15	2.27016e-13	464	ONECUT2	9480
ENSG00000082482	-1.8164	0.41507	5.65231e-15	2.40399e-13	467	KCNK2	3776
ENSG00000118785	-1.38005	9.75252	6.45436e-15	2.7218e-13	471	SPP1	6696
ENSG00000139318	-1.08091	3.99332	6.88786e-15	2.88014e-13	475	DUSP6	1848
ENSG00000105202	-1.17292	7.09588	8.59071e-15	3.56219e-13	479	FBL	2091
ENSG00000139832	-1.28938	4.06332	8.72792e-15	3.60403e-13	481	RAB20	55647
ENSG00000134121	-1.59437	0.830248	1.00858e-14	4.13894e-13	484	CHL1	10752
ENSG00000132470	-1.53644	9.0302	1.27391e-14	5.15324e-13	491	ITGB4	3691
ENSG00000231298	-1.32692	1.90797	1.58936e-14	6.37736e-13	495	MANCR	100216001
ENSG00000169679	-1.0065	6.60621	1.65407e-14	6.61425e-13	496	BUB1	699
ENSG00000198889	-1.11433	3.77174	1.92879e-14	7.67729e-13	499	DCAF12L1	139170
ENSG00000175772	-1.47038	3.92774	2.12997e-14	8.41063e-13	503	NA	NA
ENSG00000162496	-1.32867	4.73934	3.54924e-14	1.36354e-12	517	DHRS3	9249
ENSG00000166589	-1.35058	5.33515	3.64956e-14	1.39668e-12	519	CDH16	1014
ENSG00000176153	-1.25303	7.00917	4.31583e-14	1.63902e-12	523	GPX2	2877
ENSG00000165078	-1.15807	2.3228	4.43006e-14	1.676e-12	525	CPA6	57094
ENSG00000264230	-1.42575	5.10303	4.53985e-14	1.71427e-12	526	ANXA8L1	728113
ENSG00000228158	-1.04525	4.12394	5.14598e-14	1.92123e-12	532	NA	NA
ENSG00000078401	-1.54732	5.54584	7.53488e-14	2.78692e-12	537	EDN1	1906
ENSG00000134955	-1.31464	5.29548	8.17136e-14	2.99999e-12	541	SLC37A2	219855
ENSG00000198018	-1.02716	5.69783	8.73247e-14	3.18831e-12	544	ENTPD7	57089
ENSG00000168286	-1.02347	5.27566	8.99939e-14	3.27974e-12	545	THAP11	57215
ENSG00000082497	-1.20209	4.32995	9.83708e-14	3.54599e-12	551	SERTAD4	56256
ENSG00000204519	-1.38072	4.38512	1.04688e-13	3.76007e-12	553	ZNF551	90233
ENSG00000103742	-1.14205	3.86069	1.35339e-13	4.8174e-12	558	IGDCC4	57722
ENSG00000121897	-1.08713	3.90885	1.55426e-13	5.51262e-12	560	LIAS	11019
ENSG00000103196	-1.13847	3.1669	1.63892e-13	5.80252e-12	561	CRISPLD2	83716
ENSG00000166833	-1.25562	5.62007	1.70467e-13	6.02458e-12	562	NAV2	89797
ENSG00000163082	-1.0248	4.51975	3.41414e-13	1.16515e-11	582	SGPP2	130367
ENSG00000223361	-1.10879	7.24457	3.49511e-13	1.18667e-11	585	FTH1P10	2502
ENSG00000164086	-1.12769	4.50864	3.8e-13	1.27925e-11	590	DUSP7	1849
ENSG00000146267	-1.0807	2.92574	4.25253e-13	1.42195e-11	594	FAXC	84553
ENSG00000153292	-1.54886	5.30512	4.57813e-13	1.52058e-11	598	ADGRF1	266977
ENSG00000163762	-1.48577	4.04271	5.89609e-13	1.92296e-11	609	TM4SF18	116441
ENSG00000155265	-1.45375	1.05299	5.95916e-13	1.94034e-11	610	GOLGA7B	401647
ENSG00000219507	-1.04826	9.27474	6.7739e-13	2.1806e-11	617	NA	NA
ENSG00000103044	-1.24257	7.8635	7.38837e-13	2.3669e-11	620	HAS3	3038
ENSG00000172164	-1.17269	4.05488	7.67957e-13	2.44834e-11	623	SNTB1	6641
ENSG00000132639	-1.182	1.68841	7.92017e-13	2.521e-11	624	SNAP25	6616
ENSG00000125850	-1.76496	3.18812	8.0314e-13	2.55232e-11	625	OVOL2	58495
ENSG00000175906	-1.15187	5.14678	8.73711e-13	2.76332e-11	628	ARL4D	379
ENSG00000181333	-1.59038	0.524951	1.10728e-12	3.45587e-11	636	HEPHL1	341208
ENSG00000185499	-1.39224	5.52792	1.28673e-12	3.95621e-11	646	MUC1	4582
ENSG00000002079	-2.20473	-0.285186	1.34348e-12	4.11158e-11	649	NA	NA
ENSG00000237649	-1.13716	5.12589	1.35679e-12	4.13956e-11	651	KIFC1	3833
ENSG00000267497	-1.6115	0.913861	1.36978e-12	4.17278e-11	652	NA	NA
ENSG00000196917	-1.51772	1.20867	1.49105e-12	4.51451e-11	656	HCAR1	27198
ENSG00000247809	-1.18722	2.59514	1.61752e-12	4.86039e-11	661	NR2F2-AS1	644192
ENSG00000260549	-1.31459	2.46463	1.85981e-12	5.54648e-11	666	MT1L	4500
ENSG00000254438	-1.67018	0.0443774	1.95656e-12	5.80885e-11	669	LINC02683	101928132
ENSG00000102384	-1.01226	4.83051	2.0408e-12	6.04088e-11	671	CENPI	2491
ENSG00000221995	-1.43248	2.9465	2.19277e-12	6.48108e-11	672	TIAF1	9220
ENSG00000198720	-1.61147	3.84359	2.42941e-12	7.15918e-11	674	ANKRD13B	124930
ENSG00000164690	-1.66922	0.237471	3.00457e-12	8.77599e-11	680	SHH	6469
ENSG00000172159	-1.28017	1.30747	3.26579e-12	9.52498e-11	681	FRMD3	257019
ENSG00000132128	-1.15859	6.2413	4.01252e-12	1.15002e-10	693	LRRC41	10489
ENSG00000234975	-1.0649	9.3398	4.19693e-12	1.19941e-10	695	FTH1P2	2497
ENSG00000176092	-1.07557	6.22051	4.75503e-12	1.34345e-10	703	CRYBG2	55057
ENSG00000006606	-1.5106	0.333997	4.87226e-12	1.37461e-10	704	CCL26	10344
ENSG00000072832	-2.01012	2.54181	5.35841e-12	1.50323e-10	708	CRMP1	1400
ENSG00000178409	-1.06138	3.97791	5.55695e-12	1.55454e-10	710	BEND3	57673
ENSG00000237264	-1.08448	8.48812	6.63925e-12	1.83661e-10	718	NA	NA
ENSG00000215283	-1.53003	2.63235	7.22845e-12	1.99405e-10	720	NA	NA
ENSG00000176890	-1.028	6.52331	9.11491e-12	2.47323e-10	732	TYMS	7298
ENSG00000268652	-1.62636	1.33249	1.07919e-11	2.90445e-10	738	LOC100133225	100133225
ENSG00000134986	-1.52764	2.00389	1.1137e-11	2.98924e-10	740	NREP	9315
ENSG00000146410	-1.1181	3.17758	1.18407e-11	3.16101e-10	744	MTFR2	113115
ENSG00000090447	-1.46913	3.50884	1.39691e-11	3.68955e-10	752	TFAP4	7023
ENSG00000171310	-1.13396	5.23451	1.44484e-11	3.79596e-10	756	CHST11	50515
ENSG00000223829	-1.51292	1.57527	1.69224e-11	4.38847e-10	765	LOC105375267	105375267
ENSG00000074410	-1.56295	6.37836	2.04988e-11	5.23324e-10	778	CA12	771
ENSG00000175874	-1.84574	3.14769	2.2661e-11	5.76304e-10	781	CREG2	200407
ENSG00000147689	-1.09052	3.60495	2.37081e-11	6.01392e-10	783	FAM83A	84985
ENSG00000149948	-1.04932	5.06566	2.53566e-11	6.40755e-10	786	HMGA2	8091
ENSG00000198915	-1.68	1.25411	2.62201e-11	6.5922e-10	790	RASGEF1A	221002
ENSG00000173212	-1.49196	1.43335	2.72909e-11	6.84409e-10	792	MAB21L3	126868
ENSG00000119986	-1.33633	6.2213	2.78204e-11	6.95931e-10	794	AVPI1	60370
ENSG00000159166	-2.21555	5.40597	2.94467e-11	7.33839e-10	797	LAD1	3898
ENSG00000163661	-1.01449	4.1795	2.96712e-11	7.37583e-10	799	PTX3	5806
ENSG00000184368	-1.11585	3.01315	3.46537e-11	8.55022e-10	805	MAP7D2	256714
ENSG00000254166	-1.0022	5.80079	3.5486e-11	8.74469e-10	806	PCAT2	103164619
ENSG00000242960	-1.06393	4.97733	3.928e-11	9.60811e-10	812	NA	NA
ENSG00000179314	-1.19877	1.64606	4.05886e-11	9.916e-10	813	WSCD1	23302
ENSG00000169129	-1.31333	4.03669	4.38151e-11	1.06388e-09	818	AFAP1L2	84632
ENSG00000169403	-1.3095	3.35602	4.48444e-11	1.08622e-09	820	PTAFR	5724
ENSG00000257588	-2.24924	-0.111169	4.50229e-11	1.08921e-09	821	AQP5-AS1	101927318
ENSG00000253525	-1.11255	5.5099	4.72085e-11	1.13931e-09	823	NA	NA
ENSG00000234171	-1.10145	2.66978	5.34702e-11	1.27647e-09	832	RNASEH1-AS1	100506054
ENSG00000157064	-1.0099	3.19452	5.7857e-11	1.37788e-09	834	NMNAT2	23057
ENSG00000154451	-2.19007	2.11688	5.82286e-11	1.38507e-09	835	GBP5	115362
ENSG00000185730	-1.00747	3.29341	6.38961e-11	1.51625e-09	837	ZNF696	79943
ENSG00000166851	-1.02025	6.75582	6.45135e-11	1.52908e-09	838	PLK1	5347
ENSG00000182578	-2.08596	0.299688	6.67251e-11	1.57773e-09	840	CSF1R	1436
ENSG00000157890	-1.48595	0.563486	7.61957e-11	1.78047e-09	850	MEGF11	84465
ENSG00000172985	-1.05684	4.65821	7.77063e-11	1.80938e-09	853	SH3RF3	344558
ENSG00000281406	-2.07819	1.35302	8.2014e-11	1.89856e-09	858	NA	NA
ENSG00000215796	-1.2239	3.53572	8.66372e-11	1.99627e-09	862	LOC100420880	100420880
ENSG00000007350	-2.10006	-0.27119	9.91244e-11	2.25781e-09	872	TKTL1	8277
ENSG00000230204	-1.05547	6.52977	1.05713e-10	2.39689e-09	876	NA	NA
ENSG00000185432	-1.07423	4.76158	1.21459e-10	2.73828e-09	881	METTL7A	25840
ENSG00000225356	-1.2021	5.04514	1.2882e-10	2.88785e-09	886	NA	NA
ENSG00000179431	-1.39193	2.3343	1.30309e-10	2.91793e-09	887	FJX1	24147
ENSG00000196323	-1.02548	6.00922	1.34747e-10	3.01052e-09	889	ZBTB44	29068
ENSG00000155465	-1.28615	2.98505	1.38583e-10	3.08927e-09	891	SLC7A7	9056
ENSG00000166508	-1.00185	7.47452	1.46109e-10	3.2461e-09	894	MCM7	4176
ENSG00000198056	-1.25885	3.36226	1.49586e-10	3.31963e-09	895	PRIM1	5557
ENSG00000173894	-1.13303	4.67367	1.51065e-10	3.34872e-09	896	CBX2	84733
ENSG00000133639	-1.15504	5.42243	1.78581e-10	3.90205e-09	909	BTG1	694
ENSG00000136999	-1.49306	2.46486	1.8216e-10	3.96717e-09	912	CCN3	4856
ENSG00000224604	-1.67828	-0.0210109	1.88882e-10	4.10456e-09	914	NA	NA
ENSG00000137868	-2.27709	4.07116	1.92568e-10	4.17326e-09	916	STRA6	64220
ENSG00000240476	-1.03841	1.97088	2.31506e-10	4.96028e-09	927	NA	NA
ENSG00000163710	-1.02822	2.6637	2.71717e-10	5.7782e-09	934	PCOLCE2	26577
ENSG00000127129	-1.49018	4.64493	2.79135e-10	5.91694e-09	937	EDN2	1907
ENSG00000145536	-1.0235	2.14559	2.89243e-10	6.10515e-09	941	ADAMTS16	170690
ENSG00000124116	-1.44467	0.362224	3.41149e-10	7.16268e-09	946	WFDC3	140686
ENSG00000162511	-1.44454	1.15048	3.78946e-10	7.91859e-09	950	LAPTM5	7805
ENSG00000073849	-1.45861	4.40363	4.48086e-10	9.28038e-09	959	ST6GAL1	6480
ENSG00000167191	-1.14755	6.29446	4.73984e-10	9.76583e-09	964	GPRC5B	51704
ENSG00000234155	-1.63054	-0.0830496	4.85491e-10	9.98222e-09	966	LINC02535	101928820
ENSG00000254290	-1.15226	1.78183	5.36415e-10	1.09499e-08	973	NA	NA
ENSG00000138944	-2.16315	-0.0665468	5.66614e-10	1.14955e-08	979	SHISAL1	85352
ENSG00000171346	-1.03345	3.19087	6.57386e-10	1.32156e-08	988	KRT15	3866
ENSG00000198554	-1.32626	5.64842	6.72679e-10	1.34685e-08	992	WDHD1	11169
ENSG00000237686	-1.24867	2.12024	7.13814e-10	1.41778e-08	1000	SCIRT	101929705
ENSG00000072274	-1.10706	9.48414	7.31803e-10	1.45206e-08	1001	TFRC	7037
ENSG00000184985	-1.21212	5.69883	8.12816e-10	1.59843e-08	1010	SORCS2	57537
ENSG00000204588	-1.19162	3.53778	8.76722e-10	1.719e-08	1013	LINC01123	440894
ENSG00000156427	-1.00783	4.37775	8.80144e-10	1.72232e-08	1014	FGF18	8817
ENSG00000047457	-1.17587	7.08011	9.52938e-10	1.85198e-08	1022	CP	1356
ENSG00000168393	-1.07755	5.30103	9.78887e-10	1.8987e-08	1024	DTYMK	1841
ENSG00000283408	-1.38884	0.0687451	9.8174e-10	1.90237e-08	1025	NA	NA
ENSG00000277443	-1.19922	5.63701	9.97582e-10	1.93119e-08	1026	MARCKS	4082
ENSG00000106780	-1.05308	5.22673	1.0656e-09	2.04856e-08	1033	MEGF9	1955
ENSG00000115850	-1.59067	0.371519	1.06693e-09	2.04856e-08	1034	LCT	3938
ENSG00000147676	-1.26341	7.66389	1.22529e-09	2.32664e-08	1046	MAL2	114569
ENSG00000142634	-1.03721	6.45593	1.37573e-09	2.59494e-08	1053	EFHD2	79180
ENSG00000259674	-1.10875	1.23147	1.45746e-09	2.73353e-08	1059	NA	NA
ENSG00000162545	-1.31305	4.81452	1.58035e-09	2.94455e-08	1066	CAMK2N1	55450
ENSG00000168528	-1.17845	6.92942	1.72324e-09	3.18391e-08	1075	SERINC2	347735
ENSG00000100031	-1.0147	3.09179	1.72635e-09	3.18669e-08	1076	GGT1	2678
ENSG00000196535	-1.05209	8.31617	1.76543e-09	3.2558e-08	1077	MYO18A	399687
ENSG00000176532	-1.56271	1.83391	2.05109e-09	3.75473e-08	1085	PRR15	222171
ENSG00000180210	-1.19416	1.13747	2.16174e-09	3.94274e-08	1089	F2	2147
ENSG00000184809	-1.76228	0.792144	2.481e-09	4.49613e-08	1096	NA	NA
ENSG00000241749	-1.15857	0.814112	2.62047e-09	4.73161e-08	1100	RPSAP52	204010
ENSG00000104059	-1.5988	1.18907	2.83507e-09	5.09594e-08	1105	FAM189A1	23359
ENSG00000137193	-1.23433	4.90239	2.93449e-09	5.26512e-08	1107	PIM1	5292
ENSG00000167397	-1.03342	4.14521	3.29352e-09	5.87217e-08	1114	VKORC1	79001
ENSG00000133401	-1.00549	5.65537	3.32869e-09	5.92423e-08	1116	PDZD2	23037
ENSG00000272825	-2.38752	0.074475	3.34818e-09	5.95358e-08	1117	NA	NA
ENSG00000196584	-1.07806	4.27329	3.44343e-09	6.10111e-08	1121	XRCC2	7516
ENSG00000011426	-1.12586	8.37783	3.44896e-09	6.10547e-08	1122	ANLN	54443
ENSG00000219682	-1.01147	5.11258	3.66183e-09	6.4421e-08	1129	NA	NA
ENSG00000188707	-1.07783	4.44015	3.88642e-09	6.80705e-08	1134	ZBED6CL	113763
ENSG00000060982	-1.10337	6.30769	4.04066e-09	7.07098e-08	1135	BCAT1	586
ENSG00000273038	-1.22659	1.54363	5.14992e-09	8.85607e-08	1155	NA	NA
ENSG00000183049	-1.18254	4.32218	5.72301e-09	9.74874e-08	1166	CAMK1D	57118
ENSG00000005844	-1.47702	0.174271	7.11388e-09	1.18836e-07	1189	ITGAL	3683
ENSG00000204175	-1.22087	2.43044	7.48226e-09	1.23844e-07	1200	GPRIN2	9721
ENSG00000124875	-1.3653	0.14934	8.42315e-09	1.38151e-07	1211	CXCL6	6372
ENSG00000138615	-1.95527	-0.255586	8.66852e-09	1.41941e-07	1213	CILP	8483
ENSG00000107438	-1.19342	4.53065	8.90325e-09	1.45425e-07	1216	PDLIM1	9124
ENSG00000186684	-1.37154	1.66929	9.27954e-09	1.51074e-07	1220	CYP27C1	339761
ENSG00000112562	-2.9589	2.92343	1.06834e-08	1.71401e-07	1238	SMOC2	64094
ENSG00000281903	-1.01598	1.56772	1.11567e-08	1.78561e-07	1241	NA	NA
ENSG00000272841	-1.24603	0.708378	1.67214e-08	2.60282e-07	1276	NA	NA
ENSG00000101846	-1.15776	6.76804	2.29142e-08	3.47156e-07	1311	STS	412
ENSG00000242992	-1.43412	1.8169	2.60016e-08	3.89475e-07	1326	NA	NA
ENSG00000178752	-1.42966	3.45723	2.77619e-08	4.13969e-07	1332	ERFE	151176
ENSG00000272931	-1.32787	1.41284	2.81509e-08	4.19455e-07	1333	NA	NA
ENSG00000259179	-1.01373	2.64339	2.82385e-08	4.20036e-07	1335	NA	NA
ENSG00000119411	-2.02995	4.0683	2.82533e-08	4.20036e-07	1336	BSPRY	54836
ENSG00000184828	-1.24519	2.46726	3.19015e-08	4.69354e-07	1350	ZBTB7C	201501
ENSG00000260924	-1.92483	0.0242528	3.22409e-08	4.73296e-07	1353	NA	NA
ENSG00000168077	-1.01346	5.88452	3.28673e-08	4.81423e-07	1356	SCARA3	51435
ENSG00000189431	-1.39466	1.60352	3.419e-08	5.0006e-07	1358	RASSF10	644943
ENSG00000215182	-2.39222	4.15859	3.56337e-08	5.20027e-07	1361	MUC5AC	4586
ENSG00000065618	-1.00082	5.51322	3.96365e-08	5.72807e-07	1374	COL17A1	1308
ENSG00000277268	-2.00802	1.31271	4.31286e-08	6.17161e-07	1388	LHX1-DT	102723471
ENSG00000164761	-1.09631	5.50911	4.40614e-08	6.29603e-07	1390	TNFRSF11B	4982
ENSG00000230650	-1.3546	2.70148	4.41166e-08	6.29937e-07	1391	LOC442041	442041
ENSG00000225778	-1.47657	0.244559	4.43972e-08	6.33035e-07	1393	PROSER2-AS1	219731
ENSG00000258602	-2.11681	0.901076	4.63362e-08	6.58318e-07	1398	LINC01629	105370578
ENSG00000155011	-1.34352	0.574677	4.74081e-08	6.71626e-07	1402	DKK2	27123
ENSG00000186193	-1.09632	4.92104	5.56822e-08	7.80681e-07	1416	SAPCD2	89958
ENSG00000258088	-1.5302	-0.397008	5.74294e-08	8.02719e-07	1421	NA	NA
ENSG00000104490	-1.19158	3.50082	5.95736e-08	8.31518e-07	1423	NCALD	83988
ENSG00000071575	-2.26366	5.06927	6.42468e-08	8.91734e-07	1431	TRIB2	28951
ENSG00000129422	-1.17504	5.83923	7.19658e-08	9.92628e-07	1440	MTUS1	57509
ENSG00000115884	-1.05339	7.66148	7.3104e-08	1.00484e-06	1445	SDC1	6382
ENSG00000162073	-1.18587	3.52246	7.78885e-08	1.06251e-06	1456	PAQR4	124222
ENSG00000168824	-1.34818	1.76972	8.56024e-08	1.16136e-06	1464	NSG1	27065
ENSG00000124406	-1.21791	4.41286	9.06639e-08	1.22169e-06	1474	ATP8A1	10396
ENSG00000151012	-1.30825	8.50066	9.98001e-08	1.33844e-06	1481	SLC7A11	23657
ENSG00000176383	-1.08513	1.85781	1.04122e-07	1.3917e-06	1486	B3GNT4	79369
ENSG00000137648	-2.65553	3.56584	1.05671e-07	1.40861e-06	1490	TMPRSS4	56649
ENSG00000265763	-1.69381	4.12567	1.17323e-07	1.54772e-06	1505	ZNF488	118738
ENSG00000231877	-1.03589	0.814743	1.24174e-07	1.62796e-06	1515	NA	NA
ENSG00000138439	-1.04519	3.9843	1.2456e-07	1.63193e-06	1516	FAM117B	150864
ENSG00000272870	-1.86977	-0.30003	1.30433e-07	1.70103e-06	1523	SAP30-DT	105377540
ENSG00000029534	-1.28121	5.59781	1.6236e-07	2.08995e-06	1543	ANK1	286
ENSG00000090539	-1.31499	2.23177	1.6334e-07	2.09848e-06	1546	CHRD	8646
ENSG00000203668	-1.64246	5.15691	1.6531e-07	2.11968e-06	1549	NA	NA
ENSG00000174600	-1.19925	0.0483842	1.77428e-07	2.26548e-06	1555	CMKLR1	1240
ENSG00000151376	-1.0043	1.33681	1.85762e-07	2.3606e-06	1563	ME3	10873
ENSG00000198121	-1.00911	2.77024	2.41361e-07	2.98873e-06	1604	LPAR1	1902
ENSG00000072840	-1.3435	4.63304	2.44781e-07	3.02542e-06	1607	EVC	2121
ENSG00000135960	-1.96557	-0.198916	2.45557e-07	3.03123e-06	1609	EDAR	10913
ENSG00000242574	-1.24701	0.828099	2.4865e-07	3.06288e-06	1612	HLA-DMB	3109
ENSG00000233385	-1.51081	1.44409	2.59107e-07	3.18267e-06	1617	MTCO3P8	107075151
ENSG00000249013	-1.21078	1.45695	3.00534e-07	3.65761e-06	1632	NA	NA
ENSG00000154102	-1.1113	4.21936	3.70907e-07	4.42194e-06	1666	C16orf74	404550
ENSG00000258960	-1.98527	-0.218518	3.73807e-07	4.44851e-06	1669	NA	NA
ENSG00000160999	-1.11832	2.66578	3.88211e-07	4.59788e-06	1677	SH2B2	10603
ENSG00000131668	-1.06225	1.6782	3.90659e-07	4.62136e-06	1679	BARX1	56033
ENSG00000259495	-1.17782	1.0296	3.97192e-07	4.69027e-06	1682	NA	NA
ENSG00000227906	-1.56425	-0.834834	4.10381e-07	4.82592e-06	1689	SNAP25-AS1	100131208
ENSG00000155850	-1.08339	7.41936	4.35377e-07	5.08674e-06	1700	SLC26A2	1836
ENSG00000186480	-1.17971	4.5276	4.36832e-07	5.09774e-06	1702	INSIG1	3638
ENSG00000258440	-1.07366	4.80644	4.73339e-07	5.46597e-06	1720	NA	NA
ENSG00000164406	-1.87019	1.11434	6.20846e-07	6.9905e-06	1764	LEAP2	116842
ENSG00000142149	-1.3297	1.81748	6.43077e-07	7.20812e-06	1772	HUNK	30811
ENSG00000101230	-1.26461	-0.294329	6.71924e-07	7.51027e-06	1777	ISM1	140862
ENSG00000254300	-1.099	2.79274	7.79928e-07	8.59176e-06	1803	LINC01111	101926978
ENSG00000182752	-1.76496	0.599317	9.55868e-07	1.02958e-05	1844	PAPPA	5069
ENSG00000234311	-1.09067	0.930701	1.10198e-06	1.16547e-05	1878	NA	NA
ENSG00000223749	-1.27934	1.18843	1.16534e-06	1.22336e-05	1892	NA	NA
ENSG00000241322	-1.95163	0.113691	1.17962e-06	1.2377e-05	1893	CDRT1	374286
ENSG00000213453	-1.42233	2.14083	1.19955e-06	1.25662e-05	1896	NA	NA
ENSG00000196593	-2.10152	1.50659	1.2452e-06	1.30169e-05	1900	NA	NA
ENSG00000138152	-1.36565	0.0673138	1.28209e-06	1.33463e-05	1908	BTBD16	118663
ENSG00000092621	-1.15731	7.69524	1.30305e-06	1.3508e-05	1916	PHGDH	26227
ENSG00000168209	-1.01641	6.07068	1.4533e-06	1.49407e-05	1932	DDIT4	54541
ENSG00000222047	-1.44906	-0.0126729	1.4614e-06	1.50162e-05	1933	C10orf55	414236
ENSG00000164171	-1.30112	5.13301	1.47195e-06	1.51012e-05	1936	ITGA2	3673
ENSG00000187726	-1.09655	0.714756	1.51955e-06	1.55555e-05	1940	DNAJB13	374407
ENSG00000164488	-1.5988	1.89551	1.53764e-06	1.5694e-05	1946	DACT2	168002
ENSG00000179862	-1.2954	3.68862	2.14844e-06	2.11249e-05	2020	CITED4	163732
ENSG00000250295	-1.10749	0.625039	2.84558e-06	2.72753e-05	2072	RDH10-AS1	101926926
ENSG00000120068	-1.18337	4.1222	2.92059e-06	2.79171e-05	2077	HOXB8	3218
ENSG00000151006	-1.17997	0.643022	2.92074e-06	2.79171e-05	2078	PRSS53	339105
ENSG00000254343	-1.26487	0.615215	3.02427e-06	2.87682e-05	2088	NA	NA
ENSG00000136546	-1.23206	-0.429512	3.10596e-06	2.95029e-05	2091	SCN7A	6332
ENSG00000147874	-1.0794	4.65236	3.17155e-06	3.00398e-05	2097	HAUS6	54801
ENSG00000130513	-1.11414	5.41332	3.17855e-06	3.00917e-05	2098	GDF15	9518
ENSG00000249087	-1.17366	1.12948	3.35891e-06	3.17235e-05	2103	ZNF436-AS1	148898
ENSG00000259347	-1.22814	-0.242178	4.38318e-06	4.01933e-05	2166	NA	NA
ENSG00000183250	-1.07243	2.88756	4.40436e-06	4.03689e-05	2167	LINC01547	84536
ENSG00000197046	-1.84752	0.412103	4.48357e-06	4.10381e-05	2170	SIGLEC15	284266
ENSG00000233243	-1.04098	2.29652	4.57901e-06	4.17961e-05	2176	NA	NA
ENSG00000226065	-1.10382	1.98585	5.12926e-06	4.62868e-05	2201	NA	NA
ENSG00000125148	-1.17079	5.14536	6.20455e-06	5.48686e-05	2246	MT2A	4502
ENSG00000251587	-1.09709	0.886243	6.20945e-06	5.48875e-05	2247	NA	NA
ENSG00000230836	-1.16529	0.064278	6.46501e-06	5.6969e-05	2254	NA	NA
ENSG00000248926	-1.38923	0.165036	6.53452e-06	5.75304e-05	2256	NA	NA
ENSG00000140009	-1.25954	1.39395	6.76276e-06	5.94082e-05	2261	ESR2	2100
ENSG00000106031	-1.22888	2.00146	6.84784e-06	5.99699e-05	2268	HOXA13	3209
ENSG00000092969	-1.18265	2.26421	6.92754e-06	6.05611e-05	2272	TGFB2	7042
ENSG00000162840	-1.08933	4.75491	7.54728e-06	6.52893e-05	2296	NA	NA
ENSG00000173237	-1.43954	1.084	7.61243e-06	6.57668e-05	2299	C11orf86	254439
ENSG00000090006	-1.01392	5.22059	8.20788e-06	7.04211e-05	2315	LTBP4	8425
ENSG00000203805	-1.03523	0.192736	8.34078e-06	7.14072e-05	2320	PLPP4	196051
ENSG00000253981	-1.07751	0.885629	9.21174e-06	7.79564e-05	2347	ALG1L13P	106479038
ENSG00000147003	-1.10877	0.554096	9.21688e-06	7.79666e-05	2348	CLTRN	57393
ENSG00000168497	-1.0874	4.82985	9.35932e-06	7.90033e-05	2353	CAVIN2	8436
ENSG00000180592	-1.38858	1.42464	9.90596e-06	8.30178e-05	2370	SKIDA1	387640
ENSG00000110944	-1.03101	0.506897	1.20623e-05	9.896e-05	2421	IL23A	51561
ENSG00000132681	-1.13669	1.24347	1.3684e-05	0.00011089	2451	ATP1A4	480
ENSG00000227039	-1.08101	0.935535	1.37616e-05	0.000111428	2453	ITGB2-AS1	100505746
ENSG00000276529	-1.17805	0.880974	1.49724e-05	0.000119815	2482	NA	NA
ENSG00000198435	-1.37467	1.91623	1.53934e-05	0.000122937	2487	NRARP	441478
ENSG00000198743	-1.09372	7.72802	1.55391e-05	0.000123951	2490	SLC5A3	6526
ENSG00000206535	-1.10415	1.45117	1.623e-05	0.000128533	2508	LNP1	348801
ENSG00000166578	-1.11103	2.05885	1.66306e-05	0.000131355	2514	IQCD	115811
ENSG00000186743	-1.23904	-0.172243	1.77415e-05	0.000139171	2532	NA	NA
ENSG00000218980	-1.18165	1.13509	1.84588e-05	0.000143776	2550	NA	NA
ENSG00000180855	-1.09445	2.23971	1.97552e-05	0.000152795	2568	ZNF443	10224
ENSG00000159167	-1.04446	5.55551	2.74705e-05	0.000204199	2672	STC1	6781
ENSG00000130203	-2.52266	0.635543	2.78106e-05	0.000205956	2682	APOE	348
ENSG00000146054	-1.20045	2.54019	2.78629e-05	0.00020619	2684	TRIM7	81786
ENSG00000271857	-1.47986	0.133164	3.76292e-05	0.000268792	2780	NA	NA
ENSG00000166803	-1.0214	2.3723	4.11854e-05	0.000290595	2815	PCLAF	9768
ENSG00000135373	-1.11755	5.25628	4.28028e-05	0.000300512	2829	EHF	26298
ENSG00000230882	-3.39256	-0.0960509	4.59203e-05	0.000320699	2844	NA	NA
ENSG00000197472	-1.04013	0.928399	5.15238e-05	0.000354596	2886	ZNF695	57116
ENSG00000259863	-1.2848	0.793632	5.40001e-05	0.000369208	2905	NA	NA
ENSG00000241634	-1.0984	0.564399	6.37428e-05	0.000427001	2965	RPL13P8	100270928
ENSG00000171916	-2.69638	-0.38828	6.61663e-05	0.000441598	2976	LGALS9C	654346
ENSG00000233216	-1.02899	0.493022	6.87516e-05	0.000457625	2983	NA	NA
ENSG00000115919	-1.69152	5.55158	6.99206e-05	0.000464935	2987	KYNU	8942
ENSG00000270499	-1.24527	1.44536	7.63529e-05	0.000503828	3010	NA	NA
ENSG00000227632	-1.66769	0.103216	7.93396e-05	0.000521457	3022	NA	NA
ENSG00000068615	-1.02354	2.57862	8.08438e-05	0.000529591	3032	REEP1	65055
ENSG00000277672	-1.11346	0.378837	8.14517e-05	0.00053287	3036	NA	NA
ENSG00000178404	-1.15984	-0.00942194	8.28542e-05	0.000540266	3046	CEP295NL	100653515
ENSG00000257542	-1.15075	-0.578321	8.31686e-05	0.000542138	3047	OR7E47P	26628
ENSG00000132481	-1.15975	3.68623	8.53771e-05	0.000554895	3056	TRIM47	91107
ENSG00000123685	-1.12874	0.62595	8.84831e-05	0.000572646	3069	BATF3	55509
ENSG00000237569	-1.15224	0.215548	9.33566e-05	0.000599693	3092	TUBAP1	54016
ENSG00000235721	-1.33726	1.76038	9.41589e-05	0.000603285	3100	NA	NA
ENSG00000254309	-1.18149	0.142734	0.000111668	0.000702995	3155	NA	NA
ENSG00000244588	-1.41024	-0.508544	0.000113219	0.000711407	3161	RAD21L1	642636
ENSG00000134516	-1.12225	1.80441	0.000122343	0.000757473	3208	DOCK2	1794
ENSG00000232273	-1.22336	2.12501	0.00012334	0.000762935	3211	NA	NA
ENSG00000154928	-1.58228	-0.231361	0.00014874	0.000901241	3278	EPHB1	2047
ENSG00000110427	-1.63453	3.00067	0.000172372	0.00102689	3334	KIAA1549L	25758
ENSG00000215417	-1.32634	0.349347	0.000174242	0.00103767	3335	MIR17HG	407975
ENSG00000229167	-1.22596	0.102568	0.000176455	0.00104807	3344	NA	NA
ENSG00000186451	-1.00213	-0.0973611	0.000179899	0.00106566	3353	SPATA12	353324
ENSG00000242706	-1.04233	0.257236	0.000187521	0.00110422	3373	RPS27AP9	100271376
ENSG00000257732	-1.38656	-0.373275	0.000197094	0.00115171	3399	NA	NA
ENSG00000229031	-1.84794	1.8326	0.000207965	0.00120848	3418	MTCO1P25	107075167
ENSG00000203706	-1.08503	-0.201679	0.000211934	0.00122794	3428	NA	NA
ENSG00000271162	-1.14137	1.3581	0.00025312	0.00143519	3503	LOC100418956	100418956
ENSG00000217030	-1.23456	0.642258	0.000260727	0.00147244	3517	RPS18P8	643627
ENSG00000231062	-1.97308	-0.685435	0.000267091	0.00150308	3528	NA	NA
ENSG00000255213	-1.10357	0.345232	0.000270513	0.0015182	3539	NA	NA
ENSG00000109255	-1.50462	2.61071	0.000275209	0.00154326	3542	NMU	10874
ENSG00000181577	-1.10299	3.10406	0.000301557	0.00167399	3578	C6orf223	221416
ENSG00000133328	-1.27614	0.517764	0.000314738	0.00173744	3598	PLAAT2	54979
ENSG00000134242	-1.03017	-0.713767	0.000359874	0.00195402	3658	PTPN22	26191
ENSG00000256518	-3.66206	0.318145	0.000360804	0.00195854	3659	NA	NA
ENSG00000162188	-1.78767	-0.190092	0.00043346	0.00230877	3729	GNG3	2785
ENSG00000164744	-1.24263	-0.305612	0.00044401	0.00235863	3739	SUN3	256979
ENSG00000228477	-1.21086	-0.205981	0.000444393	0.00236004	3740	NA	NA
ENSG00000227401	-1.09853	0.50805	0.000463503	0.00244583	3764	RPL37P1	140696
ENSG00000251450	-1.00038	-0.806259	0.000475365	0.0024978	3780	RASGRF2-AS1	102524628
ENSG00000257859	-1.03261	-0.47879	0.000524852	0.00272112	3831	CASC18	101929110
ENSG00000253810	-1.11124	1.93988	0.000527887	0.00273329	3836	NA	NA
ENSG00000254392	-1.35082	-0.146033	0.000548596	0.00283239	3847	LOC100422267	100422267
ENSG00000227375	-1.29312	0.101233	0.000556155	0.00286313	3856	DLG1-AS1	100507086
ENSG00000128383	-1.00376	-0.264527	0.00056285	0.0028917	3866	NA	NA
ENSG00000235381	-1.10613	0.49399	0.000640675	0.00323794	3930	NA	NA
ENSG00000243918	-1.557	-0.411861	0.000689036	0.00345693	3958	EIF4BP8	339881
ENSG00000233158	-1.25401	-0.405027	0.000728354	0.0036132	4003	RPS24P6	100216339
ENSG00000166415	-1.06482	2.10531	0.000731362	0.00362342	4009	WDR72	256764
ENSG00000226053	-1.00778	-0.70222	0.000736888	0.00364807	4012	LINC01776	729987
ENSG00000217067	-1.50674	-0.379176	0.000793109	0.00388381	4056	NA	NA
ENSG00000267480	-1.2585	0.723498	0.000864799	0.0041833	4106	NA	NA
ENSG00000257730	-1.02611	0.247406	0.000882106	0.00425459	4118	NA	NA
ENSG00000225125	-1.01289	0.456589	0.000916655	0.00439561	4142	NA	NA
ENSG00000167996	-1.40217	9.14223	0.000945672	0.00450646	4168	FTH1	2495
ENSG00000243929	-1.5792	-0.423784	0.00114882	0.00534252	4271	RPL37AP2	100271337
ENSG00000171246	-1.01315	2.40373	0.00123097	0.00567672	4307	NPTX1	4884
ENSG00000236683	-1.00945	1.78223	0.00132808	0.00606258	4351	NA	NA
ENSG00000179460	-1.01703	0.267684	0.00133725	0.00609746	4356	NA	NA
ENSG00000170950	-1.23536	-0.277138	0.00134291	0.00611904	4359	PGK2	5232
ENSG00000277342	-1.23342	-0.210498	0.00182585	0.00798261	4543	NA	NA
ENSG00000213338	-1.8562	-0.356102	0.00193526	0.00838273	4585	NA	NA
ENSG00000284543	-1.53355	-0.456548	0.00200508	0.00864017	4609	NA	NA
ENSG00000019186	-3.37157	3.24052	0.00206611	0.00885565	4634	CYP24A1	1591
ENSG00000250892	-1.10866	0.74626	0.00226989	0.00957929	4706	LOC100288172	100288172
ENSG00000233560	-1.39596	1.27476	0.00227096	0.00958067	4708	KRT8P39	100418781
ENSG00000225722	-1.14175	-0.112064	0.00227969	0.00961344	4710	RPL24P9	100129487
ENSG00000146205	-1.03552	1.29877	0.0031383	0.0126667	4921	ANO7	50636
ENSG00000262766	-1.55847	0.188252	0.00317589	0.0128002	4928	NA	NA
ENSG00000215016	-1.14226	-0.0900649	0.00329036	0.0132133	4946	RPL24P7	100270963
ENSG00000184156	-1.06864	0.54313	0.00330852	0.0132706	4951	KCNQ3	3786
ENSG00000250839	-1.14523	-0.333635	0.00351614	0.0139591	5003	NA	NA
ENSG00000226363	-1.22362	-0.533435	0.00362907	0.0143387	5027	NA	NA
ENSG00000227788	-1.03676	0.195326	0.00404122	0.0156955	5114	MTCO3P43	107075190
ENSG00000237774	-1.03027	-0.353551	0.00408059	0.0158298	5120	RPL14P4	100271282
ENSG00000151715	-1.01945	3.53005	0.00418411	0.0161651	5141	TMEM45B	120224
ENSG00000276136	-4.69489	-0.352462	0.0042703	0.0164405	5159	NA	NA
ENSG00000273117	-1.22664	0.323879	0.00430583	0.0165493	5167	NA	NA
ENSG00000284602	-1.23987	-0.25057	0.00434906	0.0166952	5174	NA	NA
ENSG00000115457	-2.24021	1.99315	0.0045689	0.0173813	5221	IGFBP2	3485
ENSG00000223529	-1.07246	1.02366	0.00501094	0.0188	5294	EEF1A1P8	389179
ENSG00000157578	-1.03987	0.691227	0.0054965	0.0203223	5372	LCA5L	150082
ENSG00000235582	-1.2232	-0.208533	0.00583705	0.0213706	5425	RPL24P5	100129017
ENSG00000229951	-1.15195	1.31069	0.00589346	0.0215301	5436	FLJ31356	403150
ENSG00000235644	-1.11054	0.00660456	0.00628598	0.0226798	5505	RPL10P5	644911
ENSG00000268403	-1.11472	0.721591	0.00655448	0.0234821	5544	LOC644656	644656
ENSG00000233524	-1.01928	-0.21566	0.00702376	0.0248408	5616	NA	NA
ENSG00000060303	-1.09903	-0.267368	0.00713075	0.025152	5631	RPS17P5	442216
ENSG00000246859	-1.15156	-0.160128	0.00777253	0.0269656	5725	STARD4-AS1	100505678
ENSG00000278709	-2.08525	1.92238	0.00848887	0.0289403	5826	NKILA	105416157
ENSG00000258788	-1.87568	-0.283524	0.00865716	0.0293929	5850	NA	NA
ENSG00000250033	-1.8708	2.1844	0.00886027	0.029953	5875	SLC7A11-AS1	641364
ENSG00000280179	-1.3911	1.41916	0.00937946	0.0313807	5936	CH507-42P11.6	102724398
ENSG00000018236	-1.58804	1.32868	0.00983449	0.0326588	5981	CNTN1	1272
ENSG00000254682	-1.02721	0.706915	0.0104521	0.0342943	6051	NA	NA
ENSG00000233589	-1.21258	-0.112139	0.0105419	0.0345461	6061	NA	NA
ENSG00000175147	-1.63521	0.257293	0.0107709	0.0351688	6083	TMEM51-AS1	200197
ENSG00000181143	-1.4283	8.63867	0.0107866	0.0352056	6084	MUC16	94025
ENSG00000128872	-1.12591	3.69729	0.0109238	0.0355395	6105	TMOD2	29767
ENSG00000142973	-1.47987	2.03676	0.0114547	0.0369941	6150	CYP4B1	1580
ENSG00000235837	-1.17433	-0.595845	0.0117878	0.037904	6176	NA	NA
ENSG00000180447	-3.00317	2.02886	0.0127568	0.0403978	6272	GAS1	2619
ENSG00000196366	-3.0005	0.278284	0.0128494	0.0406523	6278	C9orf163	158055
ENSG00000258233	-1.08896	-0.083529	0.0129175	0.0407974	6287	NA	NA
ENSG00000185269	-1.33568	0.806717	0.0134398	0.0420512	6348	NOTUM	147111
ENSG00000248791	-1.03969	-0.282564	0.0135827	0.0424182	6360	LOC100422687	100422687
ENSG00000165935	-1.25902	2.83654	0.0145236	0.0447863	6440	SMCO2	341346
ENSG00000010438	-2.1876	-0.0343318	0.0151365	0.046309	6492	PRSS3	5646
ENSG00000106541	-2.18756	6.4642	0.0151679	0.0463808	6495	AGR2	10551

## Sheet: Table S7
Supplementary Table S7 | The list of upregulated genes upon PRELP overexpression in SKOV3 cells (log2 FC > 1, FDR < 0.05, n = 948).
Ensembl gene ID	logFC	logCPM	P-value	FDR	Ranking	HGNC symbol	ENTREZID
ENSG00000103888	4.85228	4.76288	1.22545e-156	2.43398e-152	1	CEMIP	57214
ENSG00000188783	4.49746	10.8374	6.1453e-148	6.1029e-144	2	PRELP	5549
ENSG00000220418	4.73241	4.9688	1.37266e-117	6.81595e-114	4	TUBB3P1	100288513
ENSG00000102901	2.54491	7.13928	3.24271e-95	8.05084e-92	8	CENPT	80152
ENSG00000258947	4.71172	2.59121	1.4918e-91	3.29223e-88	9	TUBB3	10381
ENSG00000162594	4.43174	3.22219	1.79613e-77	2.54819e-74	14	IL23R	149233
ENSG00000165300	3.3951	2.71948	1.08641e-64	9.38188e-62	23	SLITRK5	26050
ENSG00000117305	2.68308	7.16711	1.08257e-62	7.67927e-60	28	HMGCL	3155
ENSG00000177706	2.6985	4.97151	1.80017e-59	1.19183e-56	30	FAM20C	56975
ENSG00000152779	5.17403	1.65349	2.98665e-58	1.91357e-55	31	SLC16A12	387700
ENSG00000147573	3.39633	5.66808	2.35135e-57	1.45945e-54	32	TRIM55	84675
ENSG00000112367	2.01501	4.80757	1.32046e-55	7.71383e-53	34	FIG4	9896
ENSG00000172602	4.30374	0.93188	2.48699e-46	1.14876e-43	43	RND1	27289
ENSG00000152137	2.80984	3.86125	2.59546e-46	1.17161e-43	44	HSPB8	26353
ENSG00000100626	2.39095	2.5577	4.0078e-45	1.65839e-42	48	GALNT16	57452
ENSG00000101265	2.01637	3.84997	1.4804e-44	6.00077e-42	49	RASSF2	9770
ENSG00000138131	2.29682	3.94457	7.52695e-44	2.99e-41	50	LOXL4	84171
ENSG00000140465	3.35354	6.44078	2.55943e-43	9.59158e-41	53	CYP1A1	1543
ENSG00000219607	2.38748	4.24392	4.69964e-41	1.60938e-38	58	PPP1R3G	648791
ENSG00000179104	1.895	3.3429	1.63292e-38	5.06767e-36	64	TMTC2	160335
ENSG00000148926	1.97502	5.66577	4.37914e-38	1.33813e-35	65	ADM	133
ENSG00000129244	6.02127	0.453659	7.42004e-36	2.1359e-33	69	ATP1B2	482
ENSG00000167588	3.85148	1.17863	1.35053e-35	3.77806e-33	71	GPD1	2819
ENSG00000182168	3.80832	0.972069	9.7063e-35	2.57049e-32	75	UNC5C	8633
ENSG00000138347	2.49888	5.50284	1.3371e-34	3.44903e-32	77	MYPN	84665
ENSG00000259216	2.38224	3.4107	1.46422e-34	3.7285e-32	78	LOC645405	645405
ENSG00000135828	2.17266	4.43977	2.3819e-34	5.91366e-32	80	RNASEL	6041
ENSG00000179163	1.8096	5.95697	1.27209e-33	3.04414e-31	83	FUCA1	2517
ENSG00000117016	1.94512	3.86201	2.51804e-33	5.88392e-31	85	RIMS3	9783
ENSG00000116991	1.95366	5.49287	8.39808e-32	1.81307e-29	92	SIPA1L2	57568
ENSG00000143847	2.75455	3.0805	1.04766e-30	2.08086e-28	100	PPFIA4	8497
ENSG00000143369	2.50346	4.8186	3.06034e-30	6.01826e-28	101	ECM1	1893
ENSG00000234176	1.61684	7.20174	8.35045e-30	1.61026e-27	103	HSPA8P1	3314
ENSG00000065833	1.29717	6.76526	1.00222e-29	1.91404e-27	104	ME1	4199
ENSG00000140807	1.77293	3.16897	1.43394e-29	2.71246e-27	105	NKD1	85407
ENSG00000010319	2.11073	3.04869	1.08455e-28	1.95831e-26	110	SEMA3G	56920
ENSG00000118402	1.78521	2.14015	1.8492e-28	3.27936e-26	112	ELOVL4	6785
ENSG00000085117	2.39072	5.43078	2.43162e-28	4.27405e-26	113	CD82	3732
ENSG00000173530	1.2393	5.11245	5.7065e-28	9.94232e-26	114	TNFRSF10D	8793
ENSG00000135424	2.23653	2.30197	6.61152e-28	1.1419e-25	115	ITGA7	3679
ENSG00000108852	2.27844	3.62039	2.18839e-27	3.62215e-25	120	MPP2	4355
ENSG00000185133	2.35795	2.05083	2.68325e-27	4.36842e-25	122	INPP5J	27124
ENSG00000111144	1.20868	7.65408	7.57517e-27	1.21337e-24	124	LTA4H	4048
ENSG00000112293	1.94055	3.3781	8.50058e-27	1.35071e-24	125	GPLD1	2822
ENSG00000107551	2.02652	1.38676	1.1926e-26	1.86515e-24	127	RASSF4	83937
ENSG00000166743	4.03287	0.473205	1.43803e-26	2.21412e-24	129	ACSM1	116285
ENSG00000213057	2.9848	1.07059	1.63341e-26	2.47655e-24	131	C1orf220	400798
ENSG00000105939	1.51017	6.37825	4.52798e-26	6.61284e-24	136	ZC3HAV1	56829
ENSG00000120885	1.81727	7.86608	5.61465e-26	8.14002e-24	137	CLU	1191
ENSG00000177951	1.41378	6.50667	9.55801e-26	1.35601e-23	140	BET1L	51272
ENSG00000204388	2.12914	4.62006	1.49945e-25	2.08266e-23	143	HSPA1B	3304
ENSG00000125657	1.70493	4.61691	1.19903e-24	1.58768e-22	150	TNFSF9	8744
ENSG00000109971	1.52957	10.3247	2.1326e-24	2.71524e-22	156	HSPA8	3312
ENSG00000224773	1.53283	5.68673	2.30722e-24	2.90038e-22	158	HSPA8P7	100420080
ENSG00000108387	1.99159	1.21065	2.37902e-24	2.97183e-22	159	SEPTIN4	5414
ENSG00000177963	1.38022	7.69044	2.60728e-24	3.23662e-22	160	RIC8A	60626
ENSG00000198624	2.18746	2.91996	2.84763e-24	3.49134e-22	162	CCDC69	26112
ENSG00000120658	3.74555	2.2768	3.38785e-24	4.12819e-22	163	ENOX1	55068
ENSG00000266094	1.73503	5.17277	3.44265e-24	4.16939e-22	164	RASSF5	83593
ENSG00000128512	1.52418	4.25153	3.61249e-24	4.34856e-22	165	DOCK4	9732
ENSG00000076641	2.46263	4.97827	6.33641e-24	7.44697e-22	169	PAG1	55824
ENSG00000126803	2.46788	6.3285	7.28413e-24	8.51044e-22	170	HSPA2	3306
ENSG00000108797	1.37445	3.66787	1.01306e-23	1.17669e-21	171	CNTNAP1	8506
ENSG00000137070	1.86407	2.42356	2.4169e-23	2.74311e-21	175	IL11RA	3590
ENSG00000204389	2.17101	4.36053	2.44963e-23	2.76446e-21	176	HSPA1A	3303
ENSG00000176533	2.34317	1.63077	4.41794e-23	4.90218e-21	179	GNG7	2788
ENSG00000145014	1.29981	4.45256	5.26724e-23	5.71682e-21	183	TMEM44	93109
ENSG00000129521	2.14034	2.00982	5.39007e-23	5.81835e-21	184	EGLN3	112399
ENSG00000158201	1.08638	6.2723	7.92713e-23	8.46499e-21	186	ABHD3	171586
ENSG00000181418	3.53963	0.16053	1.22336e-22	1.28563e-20	189	DDN	23109
ENSG00000081985	3.15069	0.431515	1.97953e-22	2.06933e-20	190	IL12RB2	3595
ENSG00000140678	2.22884	2.2384	4.46617e-22	4.52587e-20	196	ITGAX	3687
ENSG00000130203	3.08721	0.635543	6.39838e-22	6.41842e-20	198	APOE	348
ENSG00000105499	2.2617	1.51885	6.99847e-22	6.98511e-20	199	PLA2G4C	8605
ENSG00000066468	1.18762	4.98899	7.12147e-22	7.07233e-20	200	FGFR2	2263
ENSG00000101844	2.32832	3.69421	7.39089e-22	7.30338e-20	201	ATG4A	115201
ENSG00000182253	1.268	5.92278	7.64228e-22	7.5144e-20	202	SYNM	23336
ENSG00000112796	2.42427	3.82653	1.08218e-21	1.05364e-19	204	ENPP5	59084
ENSG00000135414	1.4034	5.0467	1.14698e-21	1.11128e-19	205	GDF11	10220
ENSG00000241478	1.55119	7.18816	1.86701e-21	1.77428e-19	209	NA	NA
ENSG00000116704	1.17127	5.84216	4.44043e-21	4.06432e-19	217	SLC35D1	23169
ENSG00000127129	2.46975	4.64493	4.57795e-21	4.17098e-19	218	EDN2	1907
ENSG00000135048	1.18088	7.79455	4.76496e-21	4.32154e-19	219	CEMIP2	23670
ENSG00000213694	1.8117	2.52026	5.8092e-21	5.23145e-19	220	NA	NA
ENSG00000167244	5.35445	1.46066	5.82091e-21	5.23145e-19	221	IGF2	3481
ENSG00000166963	2.00339	2.06763	8.05271e-21	7.17233e-19	223	MAP1A	4130
ENSG00000119899	1.11112	5.26586	1.62568e-20	1.42243e-18	227	SLC17A5	26503
ENSG00000181458	1.67578	3.06274	1.91702e-20	1.6627e-18	229	TMEM45A	55076
ENSG00000162645	1.92671	5.52017	2.02262e-20	1.74667e-18	230	GBP2	2634
ENSG00000064300	4.24325	1.08752	5.21224e-20	4.44315e-18	233	NGFR	4804
ENSG00000169604	1.06618	5.84457	6.09077e-20	5.12605e-18	236	ANTXR1	84168
ENSG00000154553	1.57552	2.29592	8.28153e-20	6.91125e-18	238	PDLIM3	27295
ENSG00000198873	1.71002	2.67145	1.20858e-19	9.96053e-18	241	GRK5	2869
ENSG00000074370	1.87721	2.61281	1.39274e-19	1.13838e-17	243	ATP2A3	489
ENSG00000086619	1.38753	4.32342	2.07425e-19	1.67474e-17	246	ERO1B	56605
ENSG00000161638	1.27352	7.71409	2.6685e-19	2.13717e-17	248	ITGA5	3678
ENSG00000143344	1.89339	5.10218	3.63102e-19	2.87328e-17	251	RGL1	23179
ENSG00000166974	1.20575	5.31756	5.53052e-19	4.2909e-17	256	MAPRE2	10982
ENSG00000256356	1.61553	7.18422	5.88291e-19	4.52893e-17	258	NA	NA
ENSG00000107789	1.23217	4.87834	8.15078e-19	6.17904e-17	262	MINPP1	9562
ENSG00000115525	1.66289	1.99559	9.14928e-19	6.90962e-17	263	ST3GAL5	8869
ENSG00000189433	2.61702	2.35851	9.27616e-19	6.9789e-17	264	GJB4	127534
ENSG00000163328	1.8577	2.8303	1.41869e-18	1.03978e-16	271	GPR155	151556
ENSG00000249242	1.54741	1.7191	2.55028e-18	1.85544e-16	273	TMEM150C	441027
ENSG00000114268	1.62243	4.44177	3.82592e-18	2.75328e-16	276	PFKFB4	5210
ENSG00000104368	1.58686	3.33881	6.87527e-18	4.87702e-16	280	PLAT	5327
ENSG00000067992	1.51226	3.90799	7.70185e-18	5.40544e-16	283	PDK3	5165
ENSG00000108830	1.78444	1.37617	9.10265e-18	6.36609e-16	284	RND2	8153
ENSG00000160469	1.94228	1.63426	1.11102e-17	7.74284e-16	285	BRSK1	84446
ENSG00000172667	1.69709	5.31146	1.31038e-17	9.10025e-16	286	ZMAT3	64393
ENSG00000101335	2.3555	2.23549	1.54796e-17	1.06386e-15	289	MYL9	10398
ENSG00000073605	1.25921	3.95541	2.23432e-17	1.50946e-15	294	GSDMB	55876
ENSG00000089163	2.63969	0.542399	2.91761e-17	1.95116e-15	297	SIRT4	23409
ENSG00000166347	1.32603	4.03981	3.14053e-17	2.09319e-15	298	CYB5A	1528
ENSG00000185885	1.65639	2.70888	3.1973e-17	2.12391e-15	299	IFITM1	8519
ENSG00000177181	1.51432	4.20379	3.25166e-17	2.15281e-15	300	RIMKLA	284716
ENSG00000165548	2.67599	0.842023	3.33606e-17	2.20136e-15	301	TMEM63C	57156
ENSG00000173706	1.14454	5.78366	4.34294e-17	2.81894e-15	306	HEG1	57493
ENSG00000062282	1.4295	2.48947	4.39333e-17	2.84236e-15	307	DGAT2	84649
ENSG00000196352	1.01466	7.40216	4.82273e-17	3.09997e-15	309	CD55	1604
ENSG00000068615	1.47477	2.57862	5.18784e-17	3.31321e-15	311	REEP1	65055
ENSG00000180998	1.64213	2.34602	5.67679e-17	3.60231e-15	313	GPR137C	283554
ENSG00000121903	1.2	3.61322	6.10358e-17	3.84855e-15	315	ZSCAN20	7579
ENSG00000105649	1.98217	0.853663	8.98703e-17	5.59562e-15	319	RAB3A	5864
ENSG00000158220	1.56092	1.73235	9.25737e-17	5.74593e-15	320	ESYT3	83850
ENSG00000145604	1.28533	5.56721	9.29313e-17	5.75016e-15	321	SKP2	6502
ENSG00000171877	1.58413	3.89502	1.00744e-16	6.17584e-15	324	FRMD5	84978
ENSG00000115232	1.81937	1.7225	1.10687e-16	6.7645e-15	325	ITGA4	3676
ENSG00000154642	1.90251	4.34368	1.40494e-16	8.45603e-15	330	C21orf91	54149
ENSG00000152556	1.07159	5.82986	1.46588e-16	8.79616e-15	331	PFKM	5213
ENSG00000164070	1.86915	5.463	1.57661e-16	9.4038e-15	333	HSPA4L	22824
ENSG00000130768	1.64298	1.95291	1.60491e-16	9.54393e-15	334	SMPDL3B	27293
ENSG00000188153	1.59282	6.74886	1.65087e-16	9.75878e-15	336	COL4A5	1287
ENSG00000213977	1.34424	3.41339	2.47588e-16	1.44211e-14	341	TAX1BP3	30851
ENSG00000100354	1.14598	6.31021	2.54274e-16	1.47672e-14	342	TNRC6B	23112
ENSG00000114854	1.29409	3.92032	3.48089e-16	1.99243e-14	347	TNNC1	7134
ENSG00000183801	5.51506	-0.808706	3.94681e-16	2.25263e-14	348	OLFML1	283298
ENSG00000144815	1.01818	5.86079	4.05343e-16	2.30685e-14	349	NXPE3	91775
ENSG00000146411	1.70346	2.48393	4.25685e-16	2.40882e-14	351	SLC2A12	154091
ENSG00000174837	1.96571	0.866345	4.58286e-16	2.58593e-14	352	ADGRE1	2015
ENSG00000136378	1.81576	2.5397	4.77128e-16	2.67704e-14	354	ADAMTS7	11173
ENSG00000178401	1.33287	1.99819	5.28621e-16	2.9576e-14	355	DNAJC22	79962
ENSG00000136854	1.06149	5.76185	5.60707e-16	3.11954e-14	357	STXBP1	6812
ENSG00000198420	1.32882	6.1534	5.78209e-16	3.19899e-14	359	TCAF1	9747
ENSG00000138604	1.29613	5.0765	6.69702e-16	3.65429e-14	364	GLCE	26035
ENSG00000152270	1.51876	4.55223	7.38927e-16	4.01097e-14	365	PDE3B	5140
ENSG00000117602	1.1675	3.15944	7.41392e-16	4.01097e-14	367	RCAN3	11123
ENSG00000153012	1.6842	5.68418	8.49341e-16	4.53484e-14	372	LGI2	55203
ENSG00000141449	1.07116	5.56476	8.78615e-16	4.67856e-14	373	GREB1L	80000
ENSG00000116741	2.37339	3.06608	1.12384e-15	5.95247e-14	375	RGS2	5997
ENSG00000143631	2.23446	6.82615	1.18494e-15	6.22624e-14	378	FLG	2312
ENSG00000137941	2.10098	2.55696	1.29011e-15	6.72548e-14	381	TTLL7	79739
ENSG00000128578	1.52179	3.42141	1.3568e-15	7.05465e-14	382	STRIP2	57464
ENSG00000131015	1.54857	2.71422	1.67609e-15	8.62446e-14	386	ULBP2	80328
ENSG00000163659	1.12392	5.79418	2.03323e-15	1.04082e-13	388	TIPARP	25976
ENSG00000064309	1.34707	3.71384	2.09004e-15	1.06716e-13	389	CDON	50937
ENSG00000178462	2.62531	0.336251	2.6527e-15	1.35097e-13	390	TUBAL3	79861
ENSG00000166839	1.39681	1.86694	2.9995e-15	1.51208e-13	394	ANKDD1A	348094
ENSG00000131650	2.7082	0.612874	3.10034e-15	1.55896e-13	395	KREMEN2	79412
ENSG00000260852	1.70013	3.77295	3.59427e-15	1.79822e-13	397	FBXL19-AS1	283932
ENSG00000172828	1.75618	3.14484	5.49402e-15	2.70775e-13	403	CES3	23491
ENSG00000116990	1.66383	2.80916	7.58226e-15	3.6642e-13	411	MYCL	4610
ENSG00000272068	1.39491	4.25318	7.60796e-15	3.6677e-13	412	NA	NA
ENSG00000136943	1.26388	3.86466	7.73948e-15	3.72207e-13	413	CTSV	1515
ENSG00000165424	1.34725	4.40778	7.83724e-15	3.75998e-13	414	ZCCHC24	219654
ENSG00000113212	2.18579	1.10768	8.31958e-15	3.98177e-13	415	PCDHB7	56129
ENSG00000140092	1.31965	3.14351	8.74768e-15	4.1766e-13	416	FBLN5	10516
ENSG00000172716	1.3532	6.04237	9.24811e-15	4.40494e-13	417	SLFN11	91607
ENSG00000142789	7.12133	1.7089	9.38247e-15	4.45824e-13	418	CELA3A	10136
ENSG00000204060	1.98807	1.88861	9.42707e-15	4.46875e-13	419	FOXO6	100132074
ENSG00000163531	1.56307	1.52667	1.1537e-14	5.43004e-13	422	NFASC	23114
ENSG00000124508	1.17427	3.66551	1.16809e-14	5.48478e-13	423	BTN2A2	10385
ENSG00000128510	1.35217	4.50856	1.19515e-14	5.59858e-13	424	CPA4	51200
ENSG00000122707	1.06684	4.52043	1.31018e-14	6.10863e-13	426	RECK	8434
ENSG00000121064	1.08872	6.27691	1.43469e-14	6.65792e-13	428	SCPEP1	59342
ENSG00000006611	3.57574	0.0445065	1.4666e-14	6.7901e-13	429	USH1C	10083
ENSG00000145819	1.17972	5.8163	1.70751e-14	7.88711e-13	430	ARHGAP26	23092
ENSG00000064787	1.1737	3.12959	1.86767e-14	8.60688e-13	431	BCAS1	8537
ENSG00000114812	2.739	2.37597	2.24726e-14	1.02846e-12	434	VIPR1	7433
ENSG00000139985	2.74161	0.618017	2.35921e-14	1.07721e-12	435	ADAM21	8747
ENSG00000205978	2.67681	1.29608	2.79281e-14	1.27227e-12	436	NYNRIN	57523
ENSG00000159388	1.30987	5.47335	2.82447e-14	1.28081e-12	438	BTG2	7832
ENSG00000167037	1.65702	1.78201	2.89533e-14	1.30817e-12	439	SGSM1	129049
ENSG00000184588	2.17663	1.00962	3.09218e-14	1.38952e-12	442	PDE4B	5142
ENSG00000073670	1.39281	1.88296	3.12305e-14	1.40022e-12	443	ADAM11	4185
ENSG00000236901	1.27174	3.18791	3.53377e-14	1.57725e-12	445	MIR600HG	81571
ENSG00000197594	1.15366	3.41023	4.08015e-14	1.80893e-12	448	ENPP1	5167
ENSG00000101000	1.34826	5.85989	4.09244e-14	1.81034e-12	449	PROCR	10544
ENSG00000005469	1.42075	3.97403	4.18698e-14	1.84804e-12	450	CROT	54677
ENSG00000163536	2.13936	1.01103	4.48647e-14	1.97584e-12	451	SERPINI1	5274
ENSG00000117461	1.19512	4.34252	4.61694e-14	2.0288e-12	452	PIK3R3	8503
ENSG00000050438	1.1328	4.62948	4.66447e-14	2.04353e-12	453	SLC4A8	9498
ENSG00000162738	1.53352	1.99124	4.67105e-14	2.04353e-12	454	VANGL2	57216
ENSG00000114378	2.08741	4.56644	4.81876e-14	2.10352e-12	455	HYAL1	3373
ENSG00000132563	1.34663	3.351	6.21301e-14	2.67685e-12	461	REEP2	51308
ENSG00000108370	1.40348	2.29475	6.6233e-14	2.84129e-12	463	RGS9	8787
ENSG00000121690	1.3368	3.06239	7.27479e-14	3.09404e-12	467	DEPDC7	91614
ENSG00000155980	1.81975	0.348251	7.98464e-14	3.38147e-12	469	KIF5A	3798
ENSG00000185436	2.10401	1.78073	8.62489e-14	3.63805e-12	470	IFNLR1	163702
ENSG00000106236	2.5117	0.441304	9.25538e-14	3.88648e-12	473	NPTX2	4885
ENSG00000081818	1.62934	0.854402	1.00115e-13	4.1863e-12	475	PCDHB4	56131
ENSG00000168615	1.1596	9.24153	1.00664e-13	4.2004e-12	476	ADAM9	8754
ENSG00000137198	1.28405	2.45622	1.14629e-13	4.76308e-12	478	GMPR	2766
ENSG00000260822	1.59653	3.7657	1.21036e-13	5.01883e-12	479	NA	NA
ENSG00000068971	1.28612	4.4357	1.26767e-13	5.2455e-12	480	PPP2R5B	5526
ENSG00000021300	2.06464	0.39605	1.29533e-13	5.34882e-12	481	PLEKHB1	58473
ENSG00000119698	1.87129	0.179895	1.32795e-13	5.47214e-12	482	PPP4R4	57718
ENSG00000167080	3.03678	6.55351	1.38552e-13	5.68578e-12	484	B4GALNT2	124872
ENSG00000138650	1.862	1.38429	1.59362e-13	6.48618e-12	488	PCDH10	57575
ENSG00000102898	1.07252	7.12447	1.64092e-13	6.65142e-12	490	NUTF2	10204
ENSG00000111261	1.0336	4.27606	1.67996e-13	6.78198e-12	492	MANSC1	54682
ENSG00000169752	1.7081	3.73469	1.8113e-13	7.2826e-12	494	NRG4	145957
ENSG00000183850	2.07582	0.837782	1.81705e-13	7.29094e-12	495	ZNF730	100129543
ENSG00000073464	1.24636	3.76348	1.91311e-13	7.66093e-12	496	CLCN4	1183
ENSG00000137094	1.23518	3.8659	2.40351e-13	9.54772e-12	500	DNAJB5	25822
ENSG00000120324	1.60069	0.963246	2.44194e-13	9.68099e-12	501	PCDHB10	56126
ENSG00000116793	1.01725	4.8459	2.93344e-13	1.16064e-11	502	PHTF1	10745
ENSG00000149260	1.5819	4.94767	2.97445e-13	1.17452e-11	503	CAPN5	726
ENSG00000116983	3.44171	-0.119775	3.07345e-13	1.21121e-11	504	HPCAL4	51440
ENSG00000154511	1.36568	4.74407	3.08521e-13	1.21343e-11	505	DIPK1A	388650
ENSG00000003249	1.12647	4.81593	3.56659e-13	1.39174e-11	509	DBNDD1	79007
ENSG00000168268	1.38248	5.12706	3.92262e-13	1.51874e-11	513	NT5DC2	64943
ENSG00000106080	1.41394	4.51934	4.57534e-13	1.768e-11	514	FKBP14	55033
ENSG00000126709	1.65042	3.5991	5.25739e-13	2.02762e-11	515	IFI6	2537
ENSG00000178202	1.20019	6.06381	5.49938e-13	2.11274e-11	517	POGLUT3	143888
ENSG00000113328	1.42658	7.08161	6.18424e-13	2.36669e-11	519	CCNG1	900
ENSG00000112414	1.3143	5.63664	6.67844e-13	2.54326e-11	520	ADGRG6	57211
ENSG00000177432	1.46709	2.14659	6.6788e-13	2.54326e-11	521	NAP1L5	266812
ENSG00000025039	1.06279	2.87369	6.68404e-13	2.54326e-11	522	RRAGD	58528
ENSG00000112394	1.82313	1.56112	7.11996e-13	2.69879e-11	524	SLC16A10	117247
ENSG00000121753	1.46507	3.13086	7.234e-13	2.73679e-11	525	ADGRB2	576
ENSG00000180964	1.18994	4.64256	8.16062e-13	3.06401e-11	529	TCEAL8	90843
ENSG00000186897	1.7877	0.194155	8.20943e-13	3.07652e-11	530	C1QL4	338761
ENSG00000138449	1.7465	3.29271	8.23997e-13	3.08215e-11	531	SLC40A1	30061
ENSG00000108771	1.19489	3.34438	1.04403e-12	3.89054e-11	533	DHX58	79132
ENSG00000121005	1.43482	1.90452	1.07593e-12	4.00189e-11	534	CRISPLD1	83690
ENSG00000158882	1.28319	3.28659	1.26811e-12	4.66431e-11	540	TOMM40L	84134
ENSG00000137142	1.59264	0.654512	1.27564e-12	4.68333e-11	541	IGFBPL1	347252
ENSG00000166311	1.0845	4.70693	1.38447e-12	5.05486e-11	544	SMPD1	6609
ENSG00000174804	1.1793	2.48552	1.39654e-12	5.08957e-11	545	FZD4	8322
ENSG00000106852	1.51972	1.49116	1.47834e-12	5.35817e-11	548	LHX6	26468
ENSG00000163121	1.74703	1.65535	1.7683e-12	6.35116e-11	553	NEURL3	93082
ENSG00000007402	1.11019	2.25351	1.95419e-12	7.00615e-11	554	CACNA2D2	9254
ENSG00000171766	1.68126	0.117901	1.97423e-12	7.06525e-11	555	GATM	2628
ENSG00000169884	2.26326	1.34556	2.07213e-12	7.38899e-11	557	WNT10B	7480
ENSG00000140199	1.0665	4.73804	2.08221e-12	7.39259e-11	559	SLC12A6	9990
ENSG00000177839	1.48002	0.87258	2.54869e-12	8.9915e-11	563	PCDHB9	56127
ENSG00000154917	1.2061	3.39137	2.60649e-12	9.17909e-11	564	RAB6B	51560
ENSG00000135454	1.50109	4.57019	2.65172e-12	9.32185e-11	565	B4GALNT1	2583
ENSG00000170962	2.0411	3.17002	3.31147e-12	1.15188e-10	571	PDGFD	80310
ENSG00000178053	1.1489	3.05444	3.37336e-12	1.17136e-10	572	MLF1	4291
ENSG00000139291	1.02397	5.08704	3.50454e-12	1.21267e-10	574	TMEM19	55266
ENSG00000233836	1.25253	2.7091	3.60905e-12	1.2445e-10	576	NA	NA
ENSG00000129910	4.05165	-0.739516	3.62773e-12	1.24877e-10	577	CDH15	1013
ENSG00000070081	1.26778	5.82305	3.67068e-12	1.25919e-10	579	NUCB2	4925
ENSG00000128228	1.86236	3.87386	3.85429e-12	1.31762e-10	581	SDF2L1	23753
ENSG00000014914	1.05301	3.68873	4.23018e-12	1.44116e-10	583	MTMR11	10903
ENSG00000233013	1.32271	1.886	4.46375e-12	1.51813e-10	584	NA	NA
ENSG00000172348	1.53477	4.37504	5.38185e-12	1.81793e-10	588	RCAN2	10231
ENSG00000184500	1.0957	3.88499	5.83268e-12	1.96687e-10	589	PROS1	5627
ENSG00000131979	1.0818	3.87898	5.96085e-12	2.00668e-10	590	GCH1	2643
ENSG00000185745	2.08331	3.62366	5.98247e-12	2.01055e-10	591	IFIT1	3434
ENSG00000260528	1.28607	2.70195	6.5717e-12	2.19743e-10	594	NA	NA
ENSG00000084110	1.79574	0.253943	7.4165e-12	2.46332e-10	598	HAL	3034
ENSG00000104833	1.80102	2.6404	7.91468e-12	2.62002e-10	600	TUBB4A	10382
ENSG00000101347	1.24708	5.05122	8.04817e-12	2.65978e-10	601	SAMHD1	25939
ENSG00000174514	2.04141	1.67115	8.35251e-12	2.75577e-10	602	MFSD4A	148808
ENSG00000164830	1.47	5.66985	8.54431e-12	2.80792e-10	604	OXR1	55074
ENSG00000164975	1.1227	5.04335	8.56321e-12	2.80792e-10	605	SNAPC3	6619
ENSG00000119121	3.29574	0.340485	8.5671e-12	2.80792e-10	606	TRPM6	140803
ENSG00000188338	1.67676	0.208475	1.00025e-11	3.24095e-10	613	SLC38A3	10991
ENSG00000197405	1.63042	3.43125	1.14042e-11	3.65339e-10	620	C5AR1	728
ENSG00000104888	1.72699	1.48345	1.20305e-11	3.83546e-10	623	SLC17A7	57030
ENSG00000159247	1.09996	3.42471	1.39848e-11	4.42302e-10	628	NA	NA
ENSG00000172331	1.08812	4.13415	1.43386e-11	4.52053e-10	630	BPGM	669
ENSG00000115468	1.56917	2.73028	1.44729e-11	4.55562e-10	631	EFHD1	80303
ENSG00000176438	1.26248	3.84944	1.48403e-11	4.65651e-10	633	SYNE3	161176
ENSG00000180914	1.14654	3.57161	1.54356e-11	4.82046e-10	636	OXTR	5021
ENSG00000178146	1.43346	2.72462	1.83904e-11	5.69845e-10	641	NA	NA
ENSG00000144893	1.61527	2.00634	2.02794e-11	6.25451e-10	644	MED12L	116931
ENSG00000175084	3.31644	0.0901803	2.35569e-11	7.23165e-10	647	DES	1674
ENSG00000173868	2.30141	1.18354	3.16436e-11	9.5084e-10	661	PHOSPHO1	162466
ENSG00000163644	1.1995	3.48452	3.31546e-11	9.94737e-10	662	PPM1K	152926
ENSG00000116299	1.55891	2.90392	3.50007e-11	1.04225e-09	667	ELAPOR1	57535
ENSG00000136010	1.33954	3.31665	3.71562e-11	1.10313e-09	669	ALDH1L2	160428
ENSG00000109680	1.12584	3.21776	3.73145e-11	1.10618e-09	670	TBC1D19	55296
ENSG00000198832	1.3635	2.35504	3.8064e-11	1.12504e-09	672	SELENOM	140606
ENSG00000197121	2.0052	4.30302	4.06371e-11	1.19399e-09	676	PGAP1	80055
ENSG00000007350	2.35605	-0.27119	4.09718e-11	1.20027e-09	678	TKTL1	8277
ENSG00000213606	1.82922	5.20165	4.11807e-11	1.20461e-09	679	NA	NA
ENSG00000139629	1.26389	6.57854	5.35313e-11	1.55672e-09	683	GALNT6	11226
ENSG00000084764	1.06049	4.10413	5.9575e-11	1.72239e-09	687	MAPRE3	22924
ENSG00000118276	1.14543	3.4795	5.9885e-11	1.72883e-09	688	B4GALT6	9331
ENSG00000188613	1.09751	3.75377	6.04529e-11	1.74017e-09	690	NANOS1	340719
ENSG00000080644	1.39803	0.734429	6.09671e-11	1.75243e-09	691	CHRNA3	1136
ENSG00000117115	1.42374	4.04458	6.48442e-11	1.86118e-09	692	PADI2	11240
ENSG00000158486	1.35814	1.66808	7.09732e-11	2.03416e-09	693	DNAH3	55567
ENSG00000267750	1.45503	1.0384	7.16183e-11	2.04969e-09	694	NA	NA
ENSG00000164291	1.2169	3.09787	7.41632e-11	2.11947e-09	695	ARSK	153642
ENSG00000243244	1.71402	0.188118	8.44977e-11	2.40099e-09	699	STON1	11037
ENSG00000174607	1.37609	2.86517	8.76428e-11	2.47619e-09	703	UGT8	7368
ENSG00000182575	1.76401	0.198128	9.33309e-11	2.62569e-09	706	NXPH3	11248
ENSG00000117643	1.93422	0.590901	9.55446e-11	2.68417e-09	707	MAN1C1	57134
ENSG00000168438	1.00879	4.95813	9.95972e-11	2.79013e-09	709	CDC40	51362
ENSG00000152527	1.17891	4.64453	1.02042e-10	2.85057e-09	711	PLEKHH2	130271
ENSG00000119782	1.82794	0.233995	1.05747e-10	2.94578e-09	713	FKBP1B	2281
ENSG00000128596	1.48481	2.38706	1.13934e-10	3.15613e-09	717	CCDC136	64753
ENSG00000164171	1.83251	5.13301	1.37299e-10	3.76142e-09	725	ITGA2	3673
ENSG00000124466	1.7474	5.32192	1.38244e-10	3.77691e-09	727	LYPD3	27076
ENSG00000113391	1.19518	4.14486	1.45367e-10	3.96214e-09	728	FAM172A	83989
ENSG00000184164	1.23556	5.86013	1.49202e-10	4.04844e-09	732	CRELD2	79174
ENSG00000128052	1.42997	0.15662	1.51351e-10	4.10114e-09	733	KDR	3791
ENSG00000244509	1.18109	5.77304	1.54966e-10	4.19337e-09	734	APOBEC3C	27350
ENSG00000214144	1.65957	4.44886	1.65629e-10	4.46367e-09	737	NA	NA
ENSG00000228903	2.82479	0.214786	1.71848e-10	4.61248e-09	740	NA	NA
ENSG00000107611	1.1903	2.01074	1.77624e-10	4.74828e-09	743	CUBN	8029
ENSG00000183508	2.2097	-0.0977201	1.97686e-10	5.24925e-09	748	TENT5C	54855
ENSG00000130775	1.68855	-0.171068	2.02485e-10	5.3695e-09	749	THEMIS2	9473
ENSG00000198515	1.76612	2.00044	2.06682e-10	5.46621e-09	751	CNGA1	1259
ENSG00000182580	1.56132	3.3043	2.31164e-10	6.08131e-09	755	EPHB3	2049
ENSG00000164877	1.34263	4.18763	2.45606e-10	6.42717e-09	759	MICALL2	79778
ENSG00000242732	1.25592	1.66938	2.50892e-10	6.55685e-09	760	RTL5	340526
ENSG00000139971	1.33118	4.05482	2.60418e-10	6.79687e-09	761	ARMH4	145407
ENSG00000177380	1.24598	2.55765	2.71231e-10	7.0698e-09	762	PPFIA3	8541
ENSG00000173727	1.16587	2.6092	3.0052e-10	7.73176e-09	772	NA	NA
ENSG00000185686	1.02865	5.51587	3.14684e-10	8.04409e-09	777	PRAME	23532
ENSG00000026950	1.08907	4.49156	3.79015e-10	9.58981e-09	785	BTN3A1	11119
ENSG00000143603	3.13145	-0.01463	3.92085e-10	9.88272e-09	788	KCNN3	3782
ENSG00000153029	1.08369	4.9659	3.93951e-10	9.91718e-09	789	MR1	3140
ENSG00000123384	1.54022	6.97578	3.98247e-10	1.00126e-08	790	LRP1	4035
ENSG00000121966	3.24972	3.88907	4.27092e-10	1.06703e-08	795	CXCR4	7852
ENSG00000119630	2.12181	0.0171374	4.65206e-10	1.15644e-08	799	PGF	5228
ENSG00000196743	1.26946	5.61339	4.7081e-10	1.16744e-08	801	GM2A	2760
ENSG00000162694	1.22745	3.82557	4.73255e-10	1.17204e-08	802	EXTL2	2135
ENSG00000231789	1.75946	0.32529	4.92318e-10	1.21471e-08	805	PIK3CD-AS2	101929074
ENSG00000127863	1.3584	0.547991	5.464e-10	1.33653e-08	812	TNFRSF19	55504
ENSG00000113209	1.3706	3.12865	5.47223e-10	1.33689e-08	813	PCDHB5	26167
ENSG00000145335	2.83357	1.10615	5.91623e-10	1.43829e-08	817	SNCA	6622
ENSG00000260604	2.07815	0.296484	6.5613e-10	1.58928e-08	820	NA	NA
ENSG00000001561	1.99987	4.41397	6.61546e-10	1.5985e-08	822	ENPP4	22875
ENSG00000240024	1.05954	3.59411	6.95424e-10	1.67222e-08	826	LINC00888	100505687
ENSG00000259969	1.75073	-0.312115	7.53316e-10	1.80705e-08	828	NA	NA
ENSG00000114200	2.03033	0.324408	7.85732e-10	1.87575e-08	832	BCHE	590
ENSG00000239713	1.16178	1.40023	8.19718e-10	1.95219e-08	834	APOBEC3G	60489
ENSG00000041982	1.00749	3.65326	9.42677e-10	2.22369e-08	842	TNC	3371
ENSG00000167972	1.03757	6.76158	9.79692e-10	2.29736e-08	847	ABCA3	21
ENSG00000225684	1.28417	1.46419	9.98481e-10	2.33866e-08	848	FAM225B	100128385
ENSG00000110881	1.24477	3.0445	1.06648e-09	2.48621e-08	852	ASIC1	41
ENSG00000179240	1.19047	2.56726	1.11139e-09	2.58188e-08	854	GVQW3	100506127
ENSG00000259706	1.01634	9.13352	1.23584e-09	2.841e-08	864	HSP90B2P	7190
ENSG00000172000	1.56235	0.0597063	1.26063e-09	2.89464e-08	865	ZNF556	80032
ENSG00000136383	1.27118	2.48323	1.35407e-09	3.10201e-08	867	ALPK3	57538
ENSG00000223459	1.17481	4.29182	1.52054e-09	3.45946e-08	873	TCAF1P1	653199
ENSG00000150764	1.11321	3.34577	1.55064e-09	3.5216e-08	874	DIXDC1	85458
ENSG00000216775	1.02676	3.77831	1.55141e-09	3.5216e-08	875	LOC730101	730101
ENSG00000075651	1.02108	5.05139	1.62317e-09	3.67191e-08	878	PLD1	5337
ENSG00000102362	1.44006	1.91581	1.62963e-09	3.68234e-08	879	SYTL4	94121
ENSG00000237053	1.80423	1.10501	1.80383e-09	4.05291e-08	884	NA	NA
ENSG00000070759	1.2616	2.74847	1.86507e-09	4.17162e-08	888	TESK2	10420
ENSG00000155629	1.6255	1.51368	1.95663e-09	4.35191e-08	893	PIK3AP1	118788
ENSG00000229324	1.24003	2.86973	2.03165e-09	4.51372e-08	894	NA	NA
ENSG00000011347	1.12508	3.12387	2.125e-09	4.70533e-08	897	SYT7	9066
ENSG00000150627	1.49797	1.87986	2.32504e-09	5.11974e-08	902	WDR17	116966
ENSG00000129757	1.24953	0.97179	2.33967e-09	5.13588e-08	903	CDKN1C	1028
ENSG00000203799	1.48829	1.44411	2.6672e-09	5.81514e-08	911	CCDC162P	221262
ENSG00000198794	1.4429	3.59329	2.67194e-09	5.81909e-08	912	SCAMP5	192683
ENSG00000108590	1.33341	2.25553	2.68584e-09	5.83923e-08	913	MED31	51003
ENSG00000255328	1.85307	-0.694261	2.68707e-09	5.83923e-08	914	NA	NA
ENSG00000187123	1.21284	2.10985	2.73007e-09	5.9262e-08	915	LYPD6	130574
ENSG00000110455	1.03218	4.34382	2.91577e-09	6.30861e-08	918	ACCS	84680
ENSG00000105668	3.22178	-0.0271217	3.07562e-09	6.63999e-08	920	UPK1A	11045
ENSG00000135697	1.3313	2.92936	3.16846e-09	6.83299e-08	921	BCO1	53630
ENSG00000171388	1.9738	-0.0699507	3.7e-09	7.89361e-08	931	APLN	8862
ENSG00000126016	1.72182	3.78928	3.82243e-09	8.1199e-08	935	AMOT	154796
ENSG00000268903	1.90127	0.30994	3.82958e-09	8.1264e-08	936	NA	NA
ENSG00000185015	1.08164	2.72542	3.88123e-09	8.22721e-08	937	CA13	377677
ENSG00000253669	2.0841	0.668175	4.13169e-09	8.71638e-08	941	NA	NA
ENSG00000154310	1.13339	3.93423	4.3903e-09	9.21777e-08	946	TNIK	23043
ENSG00000226878	1.22067	1.31923	4.48776e-09	9.40582e-08	947	NA	NA
ENSG00000241860	1.3438	1.793	4.55993e-09	9.53361e-08	950	NA	NA
ENSG00000092096	1.21193	2.30307	4.62503e-09	9.65956e-08	951	SLC22A17	51310
ENSG00000166349	2.1313	1.34248	4.70926e-09	9.80454e-08	954	RAG1	5896
ENSG00000186469	1.48369	2.35712	4.98472e-09	1.03455e-07	957	GNG2	54331
ENSG00000109107	1.06313	5.64391	5.18302e-09	1.07346e-07	959	ALDOC	230
ENSG00000198133	1.5708	0.360714	5.2053e-09	1.07696e-07	960	TMEM229B	161145
ENSG00000134202	1.00269	3.89148	5.64969e-09	1.16284e-07	965	GSTM3	2947
ENSG00000129128	1.15735	6.54322	5.71042e-09	1.17291e-07	967	SPCS3	60559
ENSG00000141837	2.0325	-0.659924	5.9791e-09	1.22178e-07	972	CACNA1A	773
ENSG00000088002	2.05103	4.93147	6.10764e-09	1.24676e-07	973	SULT2B1	6820
ENSG00000196689	1.23544	2.24676	6.128e-09	1.24963e-07	974	TRPV1	7442
ENSG00000105808	2.9217	-0.0147547	6.2374e-09	1.26934e-07	976	RASA4	10156
ENSG00000258300	1.00871	3.02464	6.29205e-09	1.27915e-07	977	NA	NA
ENSG00000277879	1.26364	1.83626	6.43017e-09	1.30315e-07	980	NA	NA
ENSG00000214595	1.65254	1.07417	6.65037e-09	1.34511e-07	982	EML6	400954
ENSG00000139531	1.27116	4.39555	6.73908e-09	1.36166e-07	983	SUOX	6821
ENSG00000071246	1.24092	2.54719	6.75013e-09	1.36251e-07	984	VASH1	22846
ENSG00000164949	1.39633	3.30641	6.81252e-09	1.37231e-07	986	GEM	2669
ENSG00000072954	1.02415	2.02241	6.91243e-09	1.39103e-07	987	TMEM38A	79041
ENSG00000135604	1.13971	1.81283	7.65236e-09	1.52542e-07	996	STX11	8676
ENSG00000183044	2.15748	4.87788	8.07517e-09	1.60069e-07	1002	ABAT	18
ENSG00000167191	1.14274	6.29446	8.38716e-09	1.65757e-07	1005	GPRC5B	51704
ENSG00000124496	1.22402	4.18914	8.64014e-09	1.70248e-07	1008	TRERF1	55809
ENSG00000143320	1.10346	2.53042	8.73072e-09	1.71693e-07	1010	CRABP2	1382
ENSG00000229693	1.38507	1.59632	8.77102e-09	1.72315e-07	1011	NA	NA
ENSG00000096092	1.13641	4.56618	8.81914e-09	1.7294e-07	1012	TMEM14A	28978
ENSG00000272674	1.52822	2.49038	8.82026e-09	1.7294e-07	1013	PCDHB16	57717
ENSG00000162999	1.38478	1.37813	9.43241e-09	1.84034e-07	1018	DUSP19	142679
ENSG00000158458	1.57813	2.17291	9.59414e-09	1.86822e-07	1020	NRG2	9542
ENSG00000171551	1.22025	0.807786	9.91288e-09	1.92651e-07	1022	ECEL1	9427
ENSG00000132688	1.68637	4.83292	1.17705e-08	2.26977e-07	1030	NES	10763
ENSG00000088340	1.10886	2.3708	1.31414e-08	2.50976e-07	1040	FER1L4	80307
ENSG00000185585	1.02075	4.88441	1.32788e-08	2.53355e-07	1041	OLFML2A	169611
ENSG00000185168	2.11806	1.17569	1.33371e-08	2.54224e-07	1042	NA	NA
ENSG00000185664	1.49691	2.2375	1.34748e-08	2.56112e-07	1045	PMEL	6490
ENSG00000181035	1.09778	2.64853	1.37463e-08	2.61021e-07	1046	SLC25A42	284439
ENSG00000117528	1.13232	6.58385	1.41472e-08	2.68123e-07	1048	ABCD3	5825
ENSG00000170899	1.39751	1.73056	1.41956e-08	2.68783e-07	1049	GSTA4	2941
ENSG00000213275	1.11233	1.96649	1.42155e-08	2.68903e-07	1050	IFITM9P	390218
ENSG00000138336	1.21877	2.24462	1.44547e-08	2.72648e-07	1053	TET1	80312
ENSG00000261150	2.06959	6.47613	1.49685e-08	2.81806e-07	1055	EPPK1	83481
ENSG00000276180	1.23833	4.5366	1.49963e-08	2.8206e-07	1056	H4C9	8294
ENSG00000124374	1.15873	2.76514	1.58697e-08	2.97643e-07	1059	PAIP2B	400961
ENSG00000132718	1.34696	0.356894	1.59673e-08	2.9891e-07	1061	SYT11	23208
ENSG00000184678	1.13026	3.54674	1.60119e-08	2.99317e-07	1062	H2BC21	8349
ENSG00000171812	1.12591	1.1643	1.6898e-08	3.14259e-07	1068	COL8A2	1296
ENSG00000233297	3.07695	-0.32792	1.74217e-08	3.23694e-07	1069	NA	NA
ENSG00000280279	1.33621	1.15384	1.74625e-08	3.23846e-07	1071	NA	NA
ENSG00000025423	1.46914	0.506482	1.77328e-08	3.28552e-07	1072	HSD17B6	8630
ENSG00000165821	1.19826	3.00979	1.86702e-08	3.44956e-07	1075	SALL2	6297
ENSG00000149131	1.08903	3.13067	1.99894e-08	3.6728e-07	1081	SERPING1	710
ENSG00000087253	1.121	4.48407	2.09895e-08	3.84588e-07	1084	LPCAT2	54947
ENSG00000128284	1.44513	1.68939	2.4223e-08	4.38976e-07	1096	APOL3	80833
ENSG00000105711	1.06967	1.29539	2.43865e-08	4.41134e-07	1098	SCN1B	6324
ENSG00000168386	1.75568	0.450328	2.77358e-08	4.98541e-07	1105	FILIP1L	11259
ENSG00000196502	1.29128	3.77156	2.84535e-08	5.09697e-07	1108	SULT1A1	6817
ENSG00000180881	1.22191	2.33634	2.93088e-08	5.23499e-07	1112	CAPS2	84698
ENSG00000255408	1.25461	1.14482	3.05638e-08	5.44936e-07	1114	PCDHA3	56145
ENSG00000003987	1.41641	1.63257	3.31557e-08	5.87457e-07	1121	MTMR7	9108
ENSG00000284428	1.01469	1.48267	3.33251e-08	5.89407e-07	1123	NA	NA
ENSG00000116668	1.22543	2.25603	3.39923e-08	6.00091e-07	1125	SWT1	54823
ENSG00000197903	1.30542	4.58324	3.51694e-08	6.17625e-07	1131	H2BC12	85236
ENSG00000224411	1.10537	9.59159	3.79776e-08	6.61676e-07	1140	NA	NA
ENSG00000241695	1.498	1.40284	3.92411e-08	6.81951e-07	1142	NA	NA
ENSG00000181218	1.06478	1.91311	3.94294e-08	6.84569e-07	1144	H2AW	92815
ENSG00000121104	1.15757	3.59103	4.09507e-08	7.09741e-07	1146	FAM117A	81558
ENSG00000130997	1.06101	1.65748	4.3116e-08	7.42731e-07	1153	POLN	353497
ENSG00000101134	4.50182	-0.0506455	4.36371e-08	7.51057e-07	1154	DOK5	55816
ENSG00000204963	1.58228	0.00697247	4.41623e-08	7.59439e-07	1155	PCDHA7	56141
ENSG00000137507	1.84589	-0.0216567	4.85643e-08	8.27258e-07	1166	LRRC32	2615
ENSG00000203722	2.24767	0.926936	4.86807e-08	8.28532e-07	1167	RAET1G	353091
ENSG00000282508	1.09186	2.72457	4.92476e-08	8.35317e-07	1171	NA	NA
ENSG00000158270	1.99155	3.95544	4.99669e-08	8.45352e-07	1174	COLEC12	81035
ENSG00000196159	1.17282	6.11961	5.16441e-08	8.71499e-07	1177	FAT4	79633
ENSG00000169169	2.04042	-0.27871	5.24178e-08	8.82983e-07	1179	CPT1C	126129
ENSG00000120327	1.17292	2.2022	5.2471e-08	8.82983e-07	1180	PCDHB14	56122
ENSG00000278996	1.35682	1.22952	5.59505e-08	9.35232e-07	1188	NA	NA
ENSG00000157470	1.28286	2.80659	5.69761e-08	9.50175e-07	1191	FAM81A	145773
ENSG00000223573	1.11148	5.2191	5.79628e-08	9.62589e-07	1196	TINCR	257000
ENSG00000133138	1.57415	3.92327	5.95972e-08	9.87257e-07	1199	TBC1D8B	54885
ENSG00000231434	1.44608	4.10363	6.26701e-08	1.03385e-06	1204	NA	NA
ENSG00000145331	1.04594	3.61771	6.401e-08	1.05246e-06	1208	TRMT10A	93587
ENSG00000233461	1.44282	2.52582	6.72926e-08	1.10369e-06	1211	NA	NA
ENSG00000145198	1.75439	0.348506	6.92924e-08	1.13368e-06	1214	VWA5B2	90113
ENSG00000177599	1.32447	-0.105027	7.15475e-08	1.16577e-06	1219	ZNF491	126069
ENSG00000173805	1.22758	1.90795	7.20975e-08	1.17377e-06	1220	HAP1	9001
ENSG00000228466	1.4492	1.33992	7.27736e-08	1.18381e-06	1221	NA	NA
ENSG00000101638	1.36171	0.231239	7.29324e-08	1.18542e-06	1222	ST8SIA5	29906
ENSG00000267886	1.02326	1.34128	7.35749e-08	1.19391e-06	1224	NA	NA
ENSG00000137261	1.0179	4.83472	7.67791e-08	1.24185e-06	1228	KIAA0319	9856
ENSG00000164850	2.22508	0.78454	7.74056e-08	1.25096e-06	1229	GPER1	2852
ENSG00000112149	1.1153	3.15142	7.75949e-08	1.253e-06	1230	CD83	9308
ENSG00000137285	1.02807	4.29212	7.84751e-08	1.26618e-06	1231	TUBB2B	347733
ENSG00000196632	1.21835	2.16095	8.10963e-08	1.30529e-06	1234	WNK3	65267
ENSG00000171291	1.17009	1.88363	8.44042e-08	1.35524e-06	1237	ZNF439	90594
ENSG00000133739	1.31351	2.32209	8.69589e-08	1.39289e-06	1240	LRRCC1	85444
ENSG00000150995	1.1189	4.01299	8.88315e-08	1.41831e-06	1244	ITPR1	3708
ENSG00000113356	1.63863	2.17019	8.93934e-08	1.42335e-06	1247	POLR3G	10622
ENSG00000088726	2.95027	5.00934	8.94344e-08	1.42335e-06	1248	TMEM40	55287
ENSG00000189057	1.86774	3.77151	1.01419e-07	1.59619e-06	1262	FAM111B	374393
ENSG00000124507	1.86887	1.40004	1.03131e-07	1.618e-06	1266	PACSIN1	29993
ENSG00000141750	1.61701	-0.416121	1.05263e-07	1.64625e-06	1270	STAC2	342667
ENSG00000218991	1.52065	2.66882	1.06769e-07	1.66586e-06	1273	CCNG1P1	100130820
ENSG00000063127	1.12707	1.14812	1.0918e-07	1.69948e-06	1276	SLC6A16	28968
ENSG00000196684	1.96824	0.352515	1.15061e-07	1.77985e-06	1284	HSH2D	84941
ENSG00000117425	1.3674	0.974697	1.17212e-07	1.80751e-06	1288	PTCH2	8643
ENSG00000139438	1.08329	2.36114	1.19556e-07	1.84079e-06	1290	FAM222A	84915
ENSG00000165646	1.50049	0.351247	1.20756e-07	1.85496e-06	1293	SLC18A2	6571
ENSG00000198074	1.81326	4.96118	1.21773e-07	1.86913e-06	1294	AKR1B10	57016
ENSG00000145248	1.24889	0.120856	1.25449e-07	1.92259e-06	1296	SLC10A4	201780
ENSG00000162616	1.22877	4.52424	1.28222e-07	1.96205e-06	1298	DNAJB4	11080
ENSG00000167371	1.53525	-0.153363	1.3113e-07	2.00192e-06	1301	PRRT2	112476
ENSG00000143434	1.0166	1.88169	1.32447e-07	2.02048e-06	1302	SEMA6C	10500
ENSG00000149557	1.22714	3.29124	1.33278e-07	2.03159e-06	1303	NA	NA
ENSG00000137965	1.51563	0.875517	1.354e-07	2.06236e-06	1304	IFI44	10561
ENSG00000006071	1.46434	-0.531144	1.41894e-07	2.15137e-06	1310	ABCC8	6833
ENSG00000251661	1.33015	-0.0771377	1.45314e-07	2.19988e-06	1312	NA	NA
ENSG00000203797	1.4551	-0.37718	1.4859e-07	2.24775e-06	1313	DDO	8528
ENSG00000101417	1.2433	4.26684	1.64566e-07	2.4706e-06	1323	PXMP4	11264
ENSG00000170381	2.11045	2.48616	1.8349e-07	2.73404e-06	1333	SEMA3E	9723
ENSG00000107099	1.34503	1.95364	1.87665e-07	2.79207e-06	1335	DOCK8	81704
ENSG00000178947	1.07241	1.18922	1.93879e-07	2.8802e-06	1337	SMIM10L2A	399668
ENSG00000260793	1.37674	1.05544	1.98414e-07	2.93975e-06	1340	NA	NA
ENSG00000214198	1.72249	0.7827	2.05366e-07	3.03271e-06	1345	TTC41P	253724
ENSG00000075213	1.00939	3.40751	2.12111e-07	3.12533e-06	1348	SEMA3A	10371
ENSG00000120322	1.06041	3.36548	2.18975e-07	3.21931e-06	1351	PCDHB8	56128
ENSG00000204386	1.08086	3.31749	2.27181e-07	3.32518e-06	1357	NEU1	4758
ENSG00000172350	1.24669	0.67595	2.3853e-07	3.47083e-06	1365	ABCG4	64137
ENSG00000168026	1.1901	1.14974	2.42433e-07	3.52505e-06	1366	TTC21A	199223
ENSG00000010438	1.27859	-0.0343318	2.68893e-07	3.87573e-06	1378	PRSS3	5646
ENSG00000128606	1.35434	-0.118521	2.78814e-07	4.0071e-06	1382	LRRC17	10234
ENSG00000072657	1.00463	2.80746	2.80925e-07	4.03451e-06	1383	TRHDE	29953
ENSG00000226562	1.0755	1.93246	2.82672e-07	4.05341e-06	1385	CYP4F26P	106478958
ENSG00000009950	1.09307	1.47182	2.82853e-07	4.05341e-06	1386	MLXIPL	51085
ENSG00000272070	1.487	0.0528818	2.84201e-07	4.0698e-06	1387	NA	NA
ENSG00000186480	1.19726	4.5276	2.86445e-07	4.09896e-06	1388	INSIG1	3638
ENSG00000173258	1.91801	0.046624	2.87214e-07	4.10701e-06	1389	ZNF483	158399
ENSG00000180318	1.03552	0.899175	2.94379e-07	4.2004e-06	1392	ALX1	8092
ENSG00000171246	1.35789	2.40373	3.34385e-07	4.71731e-06	1407	NPTX1	4884
ENSG00000139209	1.61636	0.703078	3.34406e-07	4.71731e-06	1408	SLC38A4	55089
ENSG00000137745	1.37288	-0.456401	3.41092e-07	4.79504e-06	1412	MMP13	4322
ENSG00000176222	1.52574	1.62527	3.49362e-07	4.89699e-06	1417	ZNF404	342908
ENSG00000144476	2.28672	-0.254478	3.54972e-07	4.96861e-06	1419	ACKR3	57007
ENSG00000171368	1.02239	1.97911	3.60556e-07	5.03966e-06	1421	TPPP	11076
ENSG00000237440	1.00474	2.56483	3.82414e-07	5.31155e-06	1430	ZNF737	100129842
ENSG00000088179	1.05068	5.20166	3.87361e-07	5.37273e-06	1432	PTPN4	5775
ENSG00000168140	1.65464	2.61573	3.95133e-07	5.46909e-06	1435	VASN	114990
ENSG00000145362	1.40883	2.70609	4.03657e-07	5.57929e-06	1437	ANK2	287
ENSG00000145428	1.40555	-0.604784	4.69972e-07	6.39355e-06	1460	RNF175	285533
ENSG00000133069	1.06985	1.98751	4.99547e-07	6.7727e-06	1465	TMCC2	9911
ENSG00000067798	2.04616	2.89943	5.24629e-07	7.07412e-06	1473	NAV3	89795
ENSG00000105376	1.34607	3.3728	5.45968e-07	7.34689e-06	1476	ICAM5	7087
ENSG00000160796	1.07467	5.68536	5.73186e-07	7.67675e-06	1483	NBEAL2	23218
ENSG00000182179	1.00352	2.97599	6.03189e-07	8.04603e-06	1489	UBA7	7318
ENSG00000250337	1.59736	0.0157801	6.08639e-07	8.11329e-06	1490	PURPL	643401
ENSG00000282416	1.49295	0.281415	6.30263e-07	8.37848e-06	1494	NA	NA
ENSG00000140090	1.16947	0.157292	6.39597e-07	8.4907e-06	1496	SLC24A4	123041
ENSG00000120328	1.38613	0.00353417	6.56146e-07	8.68825e-06	1500	PCDHB12	56124
ENSG00000115423	2.13545	-0.447974	6.83888e-07	9.02386e-06	1505	DNAH6	1768
ENSG00000198814	2.04881	1.12447	7.18797e-07	9.41738e-06	1516	GK	2710
ENSG00000100167	1.31117	2.63376	7.19583e-07	9.41841e-06	1517	SEPTIN3	55964
ENSG00000135905	1.00892	1.91961	7.19824e-07	9.41841e-06	1518	DOCK10	55619
ENSG00000169896	1.99306	-0.046527	7.48162e-07	9.76988e-06	1521	ITGAM	3684
ENSG00000105246	1.43952	1.74753	8.19296e-07	1.0622e-05	1532	EBI3	10148
ENSG00000117266	1.36922	3.39909	8.27753e-07	1.07037e-05	1536	CDK18	5129
ENSG00000175093	1.38784	0.104444	8.36969e-07	1.08017e-05	1539	SPSB4	92369
ENSG00000283709	1.30965	0.318104	8.46065e-07	1.0912e-05	1540	FAM238C	387644
ENSG00000149927	2.24403	1.38916	8.60334e-07	1.10603e-05	1544	DOC2A	8448
ENSG00000270074	1.64291	0.0963543	8.71712e-07	1.11847e-05	1548	NA	NA
ENSG00000152495	1.21343	0.111751	8.93832e-07	1.14316e-05	1553	CAMK4	814
ENSG00000153898	1.00394	1.56788	9.07066e-07	1.15745e-05	1556	MCOLN2	255231
ENSG00000236088	1.0772	2.48699	9.07337e-07	1.15745e-05	1557	COX10-AS1	100874058
ENSG00000131019	1.0595	2.41272	9.29514e-07	1.18346e-05	1560	ULBP3	79465
ENSG00000174130	2.52668	-0.0933065	1.00655e-06	1.27257e-05	1571	TLR6	10333
ENSG00000113211	1.27388	0.620993	1.04485e-06	1.31764e-05	1575	PCDHB6	56130
ENSG00000135740	1.01156	1.84563	1.12054e-06	1.40661e-05	1582	SLC9A5	6553
ENSG00000177692	1.64767	-0.0685647	1.12107e-06	1.40661e-05	1583	DNAJC28	54943
ENSG00000227563	1.42293	0.988944	1.1363e-06	1.42353e-05	1585	NA	NA
ENSG00000123095	1.04555	2.5706	1.1367e-06	1.42353e-05	1586	BHLHE41	79365
ENSG00000186907	1.56584	0.725587	1.22525e-06	1.52385e-05	1597	RTN4RL2	349667
ENSG00000084710	1.06464	2.79757	1.22991e-06	1.52869e-05	1598	EFR3B	22979
ENSG00000213420	1.76107	0.155413	1.29978e-06	1.59853e-05	1615	GPC2	221914
ENSG00000149212	2.20298	5.3036	1.32887e-06	1.63229e-05	1617	SESN3	143686
ENSG00000179218	1.01366	9.97487	1.33965e-06	1.64349e-05	1619	CALR	811
ENSG00000119915	2.30394	1.18109	1.37911e-06	1.68191e-05	1627	ELOVL3	83401
ENSG00000274070	1.14438	2.49323	1.37943e-06	1.68191e-05	1629	CASTOR2	729438
ENSG00000170965	2.21527	0.236418	1.39621e-06	1.69923e-05	1632	PLAC1	10761
ENSG00000078081	1.06749	2.44878	1.40511e-06	1.70902e-05	1633	LAMP3	27074
ENSG00000236562	1.12167	3.79201	1.47607e-06	1.78766e-05	1640	NA	NA
ENSG00000258595	1.28006	1.41516	1.50035e-06	1.81265e-05	1644	NA	NA
ENSG00000115844	1.42189	0.223944	1.50497e-06	1.81713e-05	1645	DLX2	1746
ENSG00000234790	1.0737	0.58613	1.55189e-06	1.86924e-05	1648	NUTF2P4	128322
ENSG00000179148	2.77346	0.924585	1.57679e-06	1.89348e-05	1654	ALOXE3	59344
ENSG00000163219	1.3872	1.28559	1.63133e-06	1.95425e-05	1658	ARHGAP25	9938
ENSG00000127325	1.65398	1.69344	1.71718e-06	2.04968e-05	1664	BEST3	144453
ENSG00000178662	2.24631	-0.760751	1.74494e-06	2.07665e-05	1667	CSRNP3	80034
ENSG00000174899	1.17655	1.3059	1.76271e-06	2.09543e-05	1670	SLC66A1L	152078
ENSG00000187608	1.03104	3.44019	1.79588e-06	2.127e-05	1677	ISG15	9636
ENSG00000102879	1.26997	0.828645	1.81717e-06	2.14965e-05	1679	CORO1A	11151
ENSG00000145700	2.15076	0.67426	1.84529e-06	2.17773e-05	1683	ANKRD31	256006
ENSG00000134762	1.00715	5.26864	1.85272e-06	2.1839e-05	1685	DSC3	1825
ENSG00000280670	1.19754	0.931616	1.86715e-06	2.1996e-05	1686	CCDC163	126661
ENSG00000206077	1.06882	0.916535	1.89498e-06	2.22975e-05	1688	ZDHHC11B	653082
ENSG00000144843	1.15114	1.67353	1.92033e-06	2.2569e-05	1690	ADPRH	141
ENSG00000103740	1.28828	-0.0240116	1.97129e-06	2.31405e-05	1692	ACSBG1	23205
ENSG00000235621	1.19489	-0.199944	1.99989e-06	2.33994e-05	1697	LINC00494	284749
ENSG00000144369	1.14923	3.7156	2.0024e-06	2.34089e-05	1699	FAM171B	165215
ENSG00000153982	1.09939	2.20727	2.18299e-06	2.53707e-05	1709	GDPD1	284161
ENSG00000218358	1.61033	-0.231121	2.3058e-06	2.66421e-05	1719	RAET1K	646024
ENSG00000213096	1.21278	2.69251	2.37255e-06	2.72864e-05	1727	ZNF254	9534
ENSG00000186310	1.37611	-0.400736	2.46251e-06	2.81904e-05	1735	NAP1L3	4675
ENSG00000233929	1.1534	1.66039	2.49595e-06	2.84911e-05	1740	NA	NA
ENSG00000224339	1.23306	1.54811	2.60845e-06	2.96221e-05	1749	NA	NA
ENSG00000151470	1.08016	3.16319	2.69624e-06	3.05491e-05	1753	C4orf33	132321
ENSG00000259151	1.16628	2.45781	2.71333e-06	3.07253e-05	1754	CAP2P1	353163
ENSG00000163701	1.23598	3.45621	2.78686e-06	3.14862e-05	1758	IL17RE	132014
ENSG00000154645	3.15602	1.52928	2.8115e-06	3.16924e-05	1762	CHODL	140578
ENSG00000177409	1.56365	2.84888	2.89307e-06	3.25749e-05	1764	SAMD9L	219285
ENSG00000270030	1.21164	-0.384612	3.01053e-06	3.38208e-05	1768	NA	NA
ENSG00000116544	1.21512	-0.284227	3.1099e-06	3.4819e-05	1774	DLGAP3	58512
ENSG00000092853	1.15644	5.10454	3.12031e-06	3.48962e-05	1776	CLSPN	63967
ENSG00000136040	1.0535	1.38626	3.15423e-06	3.52557e-05	1777	PLXNC1	10154
ENSG00000182359	1.28633	1.26244	3.17922e-06	3.5495e-05	1779	KBTBD3	143879
ENSG00000204516	1.04678	2.10381	3.19762e-06	3.56603e-05	1781	MICB	4277
ENSG00000117010	1.01487	1.36272	3.25468e-06	3.62154e-05	1785	ZNF684	127396
ENSG00000143994	2.15713	-0.0533203	3.26172e-06	3.62734e-05	1786	ABHD1	84696
ENSG00000188818	1.07668	2.5966	3.35216e-06	3.71958e-05	1790	ZDHHC11	79844
ENSG00000106976	1.02542	2.73887	3.40484e-06	3.76752e-05	1795	DNM1	1759
ENSG00000164744	3.28803	-0.305612	3.43845e-06	3.79625e-05	1799	SUN3	256979
ENSG00000080824	1.10844	10.1137	3.45647e-06	3.8119e-05	1801	HSP90AA1	3320
ENSG00000232735	1.82584	1.11487	3.7001e-06	4.05135e-05	1814	NA	NA
ENSG00000244588	1.57596	-0.508544	3.81955e-06	4.16377e-05	1822	RAD21L1	642636
ENSG00000105929	2.044	0.996028	3.87055e-06	4.21436e-05	1824	ATP6V0A4	50617
ENSG00000187372	1.03638	3.43095	3.9032e-06	4.24332e-05	1827	PCDHB13	56123
ENSG00000236540	1.19715	1.68151	4.02792e-06	4.36933e-05	1831	NA	NA
ENSG00000230071	1.20222	1.47866	4.14224e-06	4.47104e-05	1840	RPL4P6	100271033
ENSG00000172469	1.26879	4.34822	4.16605e-06	4.49102e-05	1842	MANEA	79694
ENSG00000278897	1.25267	-0.312279	4.3529e-06	4.67337e-05	1850	NA	NA
ENSG00000197813	1.13871	0.265452	4.37436e-06	4.69035e-05	1852	NA	NA
ENSG00000155918	1.49488	0.619098	4.46949e-06	4.78303e-05	1856	RAET1L	154064
ENSG00000262903	1.45689	0.500765	4.61747e-06	4.9283e-05	1860	NA	NA
ENSG00000105696	1.20723	0.0511828	4.66764e-06	4.97898e-05	1862	TMEM59L	25789
ENSG00000170264	1.02524	3.20242	4.72595e-06	5.03307e-05	1865	FAM161A	84140
ENSG00000148680	2.03647	-0.3089	4.831e-06	5.13669e-05	1868	HTR7	3363
ENSG00000261770	1.03621	0.600225	5.48902e-06	5.75623e-05	1894	NA	NA
ENSG00000130224	1.12532	0.846804	5.65599e-06	5.90638e-05	1902	LRCH2	57631
ENSG00000119938	1.19359	0.0429726	5.7437e-06	5.98853e-05	1905	PPP1R3C	5507
ENSG00000160460	1.55696	0.256004	5.87468e-06	6.1146e-05	1908	SPTBN4	57731
ENSG00000181908	1.82517	0.361442	6.02441e-06	6.23862e-05	1918	LINC02724	100996455
ENSG00000099399	1.17491	-0.451318	6.07534e-06	6.28481e-05	1920	MAGEB2	4113
ENSG00000232241	1.04922	1.51664	6.2174e-06	6.42508e-05	1922	NA	NA
ENSG00000138311	1.29134	-0.267075	6.37885e-06	6.57926e-05	1925	ZNF365	22891
ENSG00000049130	1.41556	4.24218	6.42106e-06	6.61489e-05	1928	KITLG	4254
ENSG00000237975	1.90549	1.61786	6.43853e-06	6.62258e-05	1931	FLG-AS1	339400
ENSG00000275793	2.1276	-0.383782	6.48153e-06	6.65647e-05	1934	RIMBP3	85376
ENSG00000258768	1.26436	0.698619	6.5165e-06	6.68547e-05	1936	NA	NA
ENSG00000158560	2.65635	1.63633	6.52923e-06	6.69477e-05	1937	DYNC1I1	1780
ENSG00000168491	2.17917	0.0343123	6.53231e-06	6.69477e-05	1938	CCDC110	256309
ENSG00000249378	1.23608	-0.661429	6.7026e-06	6.85162e-05	1943	LINC01060	401164
ENSG00000166128	1.05418	5.44458	8.07002e-06	8.07897e-05	1984	RAB8B	51762
ENSG00000123104	1.1394	5.21657	8.20657e-06	8.20326e-05	1987	ITPR2	3709
ENSG00000037280	1.37592	0.797925	8.39175e-06	8.36957e-05	1991	FLT4	2324
ENSG00000179403	1.10802	3.87415	8.39401e-06	8.36957e-05	1992	VWA1	64856
ENSG00000125384	1.18937	0.0129971	8.73231e-06	8.67795e-05	1998	PTGER2	5732
ENSG00000250722	1.54256	0.362606	9.55662e-06	9.44346e-05	2010	SELENOP	6414
ENSG00000154080	2.27707	1.26766	9.80601e-06	9.67546e-05	2013	CHST9	83539
ENSG00000197506	3.96855	3.68824	9.81261e-06	9.67716e-05	2014	SLC28A3	64078
ENSG00000170498	1.54423	0.156132	9.84301e-06	9.69752e-05	2016	KISS1	3814
ENSG00000160284	1.14968	1.3127	9.97559e-06	9.80838e-05	2020	SPATC1L	84221
ENSG00000260000	1.10664	0.868853	1.01341e-05	9.93988e-05	2025	NA	NA
ENSG00000117228	1.02947	5.13172	1.1088e-05	0.000107377	2051	GBP1	2633
ENSG00000261812	1.13054	0.179984	1.11036e-05	0.000107424	2053	TUBB8P7	197331
ENSG00000049769	1.24046	2.51563	1.13056e-05	0.000109164	2057	PPP1R3F	89801
ENSG00000165633	1.18161	-0.585801	1.18047e-05	0.000113432	2067	VSTM4	196740
ENSG00000138829	1.05633	0.553622	1.23075e-05	0.000117571	2079	FBN2	2201
ENSG00000175305	1.41516	3.84738	1.37715e-05	0.000130005	2104	CCNE2	9134
ENSG00000198468	1.00753	1.82222	1.40399e-05	0.00013235	2107	FLVCR1-DT	642946
ENSG00000174327	1.31644	2.28442	1.44055e-05	0.000135539	2111	SLC16A13	201232
ENSG00000213976	1.03194	0.408634	1.45686e-05	0.000136943	2113	NA	NA
ENSG00000188993	1.25851	-0.4394	1.48934e-05	0.000139625	2118	LRRC66	339977
ENSG00000111186	1.12252	3.10758	1.51023e-05	0.000141358	2122	WNT5B	81029
ENSG00000184574	1.90422	1.5058	1.56762e-05	0.000146042	2132	LPAR5	57121
ENSG00000185669	1.09849	0.440239	1.58508e-05	0.000147461	2135	SNAI3	333929
ENSG00000146250	2.45052	1.4828	1.70569e-05	0.000157868	2146	PRSS35	167681
ENSG00000203867	1.93298	0.0378931	1.77702e-05	0.000163783	2155	RBM20	282996
ENSG00000106258	1.36259	0.0829458	1.8108e-05	0.000166356	2162	CYP3A5	1577
ENSG00000168874	1.11475	0.160993	1.94573e-05	0.000177357	2179	ATOH8	84913
ENSG00000108984	1.17074	2.11356	2.11048e-05	0.000190538	2200	MAP2K6	5608
ENSG00000229676	1.01094	0.776719	2.22163e-05	0.000199846	2208	ZNF492	57615
ENSG00000157303	1.0551	-0.104728	2.29263e-05	0.000205303	2218	SUSD3	203328
ENSG00000172345	1.23181	1.14763	2.30045e-05	0.000205911	2219	STARD5	80765
ENSG00000230538	1.21561	1.33916	2.34415e-05	0.00020935	2224	NA	NA
ENSG00000132541	1.08115	3.30398	2.35988e-05	0.000210377	2228	RIDA	10247
ENSG00000072201	1.21123	1.00085	2.39055e-05	0.000212729	2232	LNX1	84708
ENSG00000113389	1.21287	2.08775	2.42598e-05	0.000215111	2240	NPR3	4883
ENSG00000112333	1.21314	-0.761265	2.47436e-05	0.000218522	2249	NR2E1	7101
ENSG00000228672	1.08148	1.41212	2.48815e-05	0.000219643	2250	PROB1	389333
ENSG00000198417	1.07324	2.56001	2.49615e-05	0.000220153	2252	MT1F	4494
ENSG00000196972	1.12631	0.455318	2.63733e-05	0.000231066	2267	SMIM10L2B	644596
ENSG00000161544	1.61873	-0.0633202	2.65641e-05	0.000232374	2270	CYGB	114757
ENSG00000090932	1.13282	1.05164	2.70012e-05	0.000235425	2278	DLL3	10683
ENSG00000169758	1.11523	0.888015	2.71487e-05	0.000236192	2283	TMEM266	123591
ENSG00000111058	1.08026	-0.406522	2.75964e-05	0.000239458	2289	ACSS3	79611
ENSG00000188322	1.39025	1.15356	2.84047e-05	0.000245293	2300	SBK1	388228
ENSG00000229662	1.08011	1.4346	3.03073e-05	0.000260252	2313	LOC100420084	100420084
ENSG00000123612	2.17116	0.747405	3.13608e-05	0.000268255	2322	ACVR1C	130399
ENSG00000215105	1.04977	6.44985	3.15699e-05	0.000269927	2323	NA	NA
ENSG00000259803	1.45271	-0.0789962	3.22688e-05	0.000274957	2331	SLC22A31	146429
ENSG00000165269	3.23967	-0.760779	3.35819e-05	0.000284922	2341	NA	NA
ENSG00000249790	1.04318	-0.0294177	3.37837e-05	0.000286146	2345	NA	NA
ENSG00000182670	1.04528	6.52453	3.38394e-05	0.000286373	2347	TTC3	7267
ENSG00000233435	1.30485	0.100322	3.45135e-05	0.000291457	2352	NA	NA
ENSG00000234327	1.43247	0.81797	3.46544e-05	0.000292399	2354	ZNF232-AS1	101928000
ENSG00000138735	1.20109	2.8128	3.70294e-05	0.000310459	2369	PDE5A	8654
ENSG00000157404	1.03777	2.02919	3.74995e-05	0.000313606	2375	KIT	3815
ENSG00000111199	2.68639	2.61552	3.85167e-05	0.000321062	2382	TRPV4	59341
ENSG00000223658	1.34109	1.15649	4.16411e-05	0.00034347	2408	C1GALT1C1L	728819
ENSG00000006016	1.01546	0.467565	4.26792e-05	0.000351012	2415	CRLF1	9244
ENSG00000065609	1.11857	0.499843	4.36068e-05	0.000357015	2426	SNAP91	9892
ENSG00000232953	1.95714	0.50195	4.45788e-05	0.000363773	2434	NA	NA
ENSG00000010030	1.23063	0.389572	4.7701e-05	0.000385137	2460	ETV7	51513
ENSG00000179314	1.37761	1.64606	4.85708e-05	0.000391208	2465	WSCD1	23302
ENSG00000010310	1.29665	0.209127	5.21085e-05	0.000417031	2481	GIPR	2696
ENSG00000260196	1.08255	0.195131	5.49596e-05	0.000437168	2497	NA	NA
ENSG00000135314	1.18721	-0.206206	5.71384e-05	0.000451964	2511	KHDC1	80759
ENSG00000099953	1.08244	-0.50741	5.78586e-05	0.000456752	2516	MMP11	4320
ENSG00000274386	1.21212	-0.0453399	5.82344e-05	0.000459353	2518	TMEM269	100129924
ENSG00000128536	1.03445	0.555547	5.94576e-05	0.000467887	2524	CDHR3	222256
ENSG00000197748	1.03647	0.046771	6.09472e-05	0.000477986	2532	CFAP43	80217
ENSG00000229091	1.37293	1.24883	6.12417e-05	0.000480024	2534	HSPA8P8	100287551
ENSG00000204956	1.06276	1.02828	6.59301e-05	0.000511143	2561	PCDHGA1	56114
ENSG00000176909	1.33949	0.111632	6.74212e-05	0.000520855	2571	MAMSTR	284358
ENSG00000185437	1.07486	1.07816	6.78503e-05	0.000523763	2573	SH3BGR	6450
ENSG00000186326	1.81025	0.15972	7.11009e-05	0.000545464	2589	RGS9BP	388531
ENSG00000175600	1.10848	1.47706	7.11577e-05	0.000545689	2590	SUGCT	79783
ENSG00000081189	1.46666	0.12413	7.69375e-05	0.000585491	2610	MEF2C	4208
ENSG00000154822	1.06263	2.20545	7.875e-05	0.000597225	2619	PLCL2	23228
ENSG00000178821	1.03649	1.13175	8.0933e-05	0.000611678	2628	TMEM52	339456
ENSG00000169851	1.41961	5.01705	8.18859e-05	0.000616534	2638	PCDH7	5099
ENSG00000168676	1.11005	-0.0689794	8.44728e-05	0.00063361	2648	KCTD19	146212
ENSG00000275395	1.29085	0.398919	8.46338e-05	0.000634578	2649	FCGBP	8857
ENSG00000274525	1.21127	0.744168	8.60048e-05	0.000643642	2654	NA	NA
ENSG00000261474	1.24781	0.505457	8.86551e-05	0.000660986	2664	NA	NA
ENSG00000116883	1.10517	2.14155	8.92566e-05	0.000665221	2665	NA	NA
ENSG00000197008	1.0888	2.46018	9.00273e-05	0.000669709	2670	ZNF138	7697
ENSG00000205413	1.52221	4.22565	9.21045e-05	0.000682096	2682	SAMD9	54809
ENSG00000260912	1.97002	0.684948	9.22542e-05	0.000682949	2683	NA	NA
ENSG00000168350	1.57574	-0.373324	9.5641e-05	0.000705654	2692	DEGS2	123099
ENSG00000122786	1.10444	6.96047	9.75717e-05	0.000717501	2701	CALD1	800
ENSG00000283023	3.11061	-0.12796	9.80913e-05	0.000721055	2702	NA	NA
ENSG00000247809	1.48178	2.59514	9.96029e-05	0.000729736	2711	NR2F2-AS1	644192
ENSG00000142798	1.01712	9.93489	0.000106558	0.000774126	2734	HSPG2	3339
ENSG00000119714	1.50462	-0.68542	0.000108969	0.00078933	2742	GPR68	8111
ENSG00000079435	1.02022	0.647177	0.000109034	0.000789515	2743	LIPE	3991
ENSG00000143195	1.52819	3.68884	0.0001133	0.00081653	2756	ILDR2	387597
ENSG00000250510	1.40264	-0.206439	0.00012002	0.00085626	2784	GPR162	27239
ENSG00000261136	1.05942	0.0649013	0.000121402	0.000864762	2788	LOC105370941	105370941
ENSG00000113555	1.03789	1.4865	0.000123233	0.000876037	2794	PCDH12	51294
ENSG00000197816	1.08392	1.14154	0.000127086	0.000900205	2804	CCDC180	100499483
ENSG00000149564	1.13796	0.358622	0.00013055	0.000922115	2812	ESAM	90952
ENSG00000284727	1.35218	0.888805	0.000132589	0.000935847	2814	NA	NA
ENSG00000011201	1.14632	1.58718	0.000133949	0.000943775	2819	ANOS1	3730
ENSG00000065325	1.01703	2.24505	0.000136147	0.00095722	2825	GLP2R	9340
ENSG00000254389	1.41663	0.0529075	0.000137138	0.000963511	2827	RHPN1-AS1	78998
ENSG00000185947	1.13228	3.73678	0.00014765	0.00102647	2857	ZNF267	10308
ENSG00000276289	1.39691	1.9866	0.000148084	0.00102769	2862	KCNE1B	102723475
ENSG00000180113	1.17394	0.0212517	0.000158441	0.00109155	2883	TDRD6	221400
ENSG00000181409	1.0464	3.3275	0.000167111	0.00114178	2907	AATK	9625
ENSG00000123358	1.04371	5.8181	0.00017231	0.00117286	2918	NR4A1	3164
ENSG00000187193	1.17148	1.39046	0.000178537	0.00121234	2925	MT1X	4501
ENSG00000154146	1.08032	1.18971	0.000189076	0.00127692	2941	NRGN	4900
ENSG00000224059	1.57788	0.247603	0.000189902	0.00128119	2944	NA	NA
ENSG00000042062	1.79926	-0.271894	0.000190664	0.00128546	2946	RIPOR3	140876
ENSG00000104814	1.08852	0.538795	0.000200609	0.00134158	2970	MAP4K1	11184
ENSG00000177076	1.32281	1.26198	0.000201158	0.00134434	2972	ACER2	340485
ENSG00000204934	1.4338	0.595228	0.000201302	0.00134486	2973	ATP6V0E2-AS1	401431
ENSG00000115318	1.24799	1.2907	0.000203434	0.00135773	2976	LOXL3	84695
ENSG00000251364	1.74605	-0.367909	0.000218746	0.00144104	3015	LOC100506258	100506258
ENSG00000146757	1.18335	2.85204	0.000228523	0.00149799	3030	ZNF92	168374
ENSG00000169548	1.974	1.6198	0.000233784	0.00152742	3040	ZNF280A	129025
ENSG00000183690	1.1485	-0.825813	0.000241541	0.00157211	3051	EFHC2	80258
ENSG00000135406	1.05403	0.184839	0.000244226	0.00158575	3059	PRPH	5630
ENSG00000240912	1.2475	2.30094	0.000246195	0.00159593	3064	H2BP3	391566
ENSG00000187627	1.083	2.06706	0.000249448	0.00161438	3069	RGPD1	400966
ENSG00000273521	1.89314	-0.369174	0.000258215	0.00166245	3085	NA	NA
ENSG00000164211	1.04683	4.5936	0.000258675	0.00166488	3086	STARD4	134429
ENSG00000183876	1.50474	1.01814	0.000260578	0.00167604	3088	ARSI	340075
ENSG00000271100	1.12094	0.772471	0.000269001	0.00172407	3099	NA	NA
ENSG00000123096	1.14256	1.27371	0.00029287	0.00184725	3149	SSPN	8082
ENSG00000272870	1.19689	-0.30003	0.000293749	0.00185162	3151	SAP30-DT	105377540
ENSG00000006210	2.23268	4.17846	0.000299515	0.00188259	3160	CX3CL1	6376
ENSG00000197757	1.71157	1.19296	0.000306939	0.00192437	3168	HOXC6	3223
ENSG00000180509	1.20948	2.79307	0.00031309	0.00195676	3178	KCNE1	3753
ENSG00000272129	1.19636	-0.0450421	0.000316774	0.00197544	3185	NA	NA
ENSG00000212916	1.03385	-0.119106	0.000319944	0.00198896	3195	MAP10	54627
ENSG00000226491	1.08337	1.03361	0.000322909	0.00200363	3201	NA	NA
ENSG00000171502	2.9695	0.704931	0.000328059	0.00203178	3207	COL24A1	255631
ENSG00000232022	2.96853	1.59314	0.000362734	0.00222159	3243	NA	NA
ENSG00000147082	1.97454	0.300973	0.00036645	0.00223745	3253	CCNB3	85417
ENSG00000111644	1.15347	-0.106797	0.000372006	0.00226719	3259	ACRBP	84519
ENSG00000170439	1.24256	2.06684	0.000373763	0.00227476	3262	METTL7B	196410
ENSG00000053524	1.05473	0.422222	0.000373935	0.00227476	3265	MCF2L2	23101
ENSG00000137968	1.25076	4.77327	0.000375075	0.0022796	3268	SLC44A5	204962
ENSG00000204257	1.47414	0.0487078	0.000378995	0.0022985	3275	HLA-DMA	3108
ENSG00000134853	1.45178	-0.656521	0.000391858	0.00236496	3291	PDGFRA	5156
ENSG00000231638	1.49803	-0.52322	0.000397933	0.00240016	3293	LUARIS	100506895
ENSG00000030419	1.0206	3.54406	0.000398432	0.00240245	3294	IKZF2	22807
ENSG00000257368	1.27428	0.769624	0.00040682	0.00244782	3301	LOC100128248	100128248
ENSG00000197815	1.05691	0.247272	0.000428078	0.00255407	3329	NA	NA
ENSG00000140057	1.02655	0.650024	0.000457164	0.00270405	3358	AK7	122481
ENSG00000136235	2.35602	2.85505	0.000468099	0.00275969	3369	GPNMB	10457
ENSG00000247157	1.52817	0.597182	0.000470821	0.00277344	3371	LINC01252	338817
ENSG00000235836	1.50017	-0.330259	0.000473958	0.00278678	3378	KIF3AP1	100419880
ENSG00000185477	1.31962	0.333089	0.000488054	0.0028553	3395	GPRIN3	285513
ENSG00000119686	1.97927	4.1552	0.000497924	0.00290023	3410	FLVCR2	55640
ENSG00000165169	1.03576	3.52129	0.000499316	0.00290748	3411	DYNLT3	6990
ENSG00000115850	1.20851	0.371519	0.000507248	0.00294848	3417	LCT	3938
ENSG00000275367	1.6433	-0.175475	0.000520623	0.00300949	3436	NA	NA
ENSG00000138769	1.14553	0.959402	0.000541693	0.00310957	3460	CDKL2	8999
ENSG00000169783	1.03052	-0.832085	0.000545311	0.00312552	3465	LINGO1	84894
ENSG00000218180	1.1914	0.270763	0.000553829	0.00316825	3472	NA	NA
ENSG00000166473	1.05255	3.28979	0.000575542	0.0032783	3487	PKD1L2	114780
ENSG00000155265	5.01344	1.05299	0.00058268	0.0033142	3492	GOLGA7B	401647
ENSG00000176928	1.22334	3.75195	0.00058796	0.00333945	3497	GCNT4	51301
ENSG00000070731	1.31402	-0.399831	0.000593526	0.00336625	3502	ST6GALNAC2	10610
ENSG00000043039	1.88756	2.36308	0.000644012	0.00361338	3540	BARX2	8538
ENSG00000185304	1.0183	1.97577	0.000673273	0.00375422	3562	RGPD2	729857
ENSG00000138378	1.35265	2.98546	0.000705671	0.00391509	3580	STAT4	6775
ENSG00000149582	1.12455	2.00756	0.000720761	0.00398879	3589	TMEM25	84866
ENSG00000279968	1.02614	0.0310509	0.000723673	0.00400267	3591	CCDC28A-AS1	100507462
ENSG00000105427	1.3435	0.00641182	0.000805034	0.00438552	3646	CNFN	84518
ENSG00000265763	1.07866	4.12567	0.000816873	0.00444148	3653	ZNF488	118738
ENSG00000270491	1.15143	0.925082	0.000820722	0.00445875	3656	NA	NA
ENSG00000206075	1.08877	4.75764	0.000837787	0.0045341	3670	SERPINB5	5268
ENSG00000278917	1.31934	-0.525325	0.000843373	0.0045606	3673	NA	NA
ENSG00000102349	1.37154	5.15222	0.000859848	0.00463556	3684	KLF8	11279
ENSG00000163898	1.14674	4.87294	0.000889566	0.0047596	3712	LIPH	200879
ENSG00000152926	1.20027	3.49366	0.000893681	0.00477672	3716	NA	NA
ENSG00000179954	1.13243	-0.82772	0.000894866	0.0047792	3719	SSC5D	284297
ENSG00000169071	1.76873	-0.330719	0.000909289	0.0048432	3729	ROR2	4920
ENSG00000225725	1.03916	-0.294243	0.000954005	0.00504216	3758	FAM66E	100132103
ENSG00000144712	1.14445	-0.434471	0.000965354	0.00509196	3765	CAND2	23066
ENSG00000110328	1.46129	3.07555	0.00100593	0.0052773	3786	GALNT18	374378
ENSG00000087510	1.05638	6.85396	0.00102652	0.00536545	3800	TFAP2C	7022
ENSG00000186472	1.01175	2.82967	0.00102851	0.00537443	3801	PCLO	27445
ENSG00000272288	1.03335	0.103496	0.00103031	0.00538243	3802	ILRUN-AS1	101929243
ENSG00000248610	1.56977	-0.458422	0.0010342	0.00539852	3805	HSPA8P4	100420028
ENSG00000177675	1.44273	0.172608	0.0010579	0.0055034	3818	CD163L1	283316
ENSG00000186399	1.21352	0.0225246	0.00106104	0.00551395	3822	GOLGA8R	101059918
ENSG00000249898	1.328	-0.157119	0.00106528	0.00552589	3829	NA	NA
ENSG00000053438	1.21263	1.08777	0.00107018	0.00553973	3837	NNAT	4826
ENSG00000264107	1.19457	0.0471533	0.00107092	0.00554064	3839	NA	NA
ENSG00000074181	1.09647	5.7791	0.00110097	0.00567542	3853	NOTCH3	4854
ENSG00000251485	1.84284	-0.440967	0.00110464	0.00569138	3855	NA	NA
ENSG00000260103	1.52956	-0.360674	0.00111052	0.00571724	3858	NA	NA
ENSG00000213199	1.33469	0.646457	0.00112032	0.00576172	3862	ASIC3	9311
ENSG00000259660	1.06908	-1.08909	0.00117474	0.00600123	3888	NA	NA
ENSG00000231984	1.28239	0.530857	0.00119506	0.00608001	3904	LOC107985113	107985113
ENSG00000170379	1.88067	1.38965	0.0012052	0.0061206	3911	TCAF2	285966
ENSG00000225950	1.0972	2.13672	0.00122671	0.0062108	3923	NTF4	4909
ENSG00000158315	1.03854	1.5786	0.00124778	0.00629981	3934	RHBDL2	54933
ENSG00000151320	1.02041	3.71581	0.00141248	0.00699269	4012	AKAP6	9472
ENSG00000167701	1.07912	0.418269	0.00165631	0.00800431	4110	GPT	2875
ENSG00000163576	2.72676	-0.552476	0.00166631	0.00804282	4115	EFHB	151651
ENSG00000135447	1.02994	2.85883	0.00170213	0.00820573	4120	PPP1R1A	5502
ENSG00000138798	1.67991	2.96363	0.00181757	0.00866135	4168	EGF	1950
ENSG00000205955	1.14892	1.75514	0.00183583	0.00873371	4175	NA	NA
ENSG00000224431	1.22402	-0.454973	0.00184505	0.0087734	4177	NA	NA
ENSG00000163376	1.06427	1.08863	0.00196384	0.00922996	4226	KBTBD8	84541
ENSG00000196747	1.36499	0.271933	0.00199221	0.00933676	4238	H2AC13	8329
ENSG00000136866	1.03142	0.694763	0.00201352	0.00942332	4244	ZFP37	7539
ENSG00000249846	2.1575	-0.00996225	0.00208996	0.00970787	4276	LINC02021	105374104
ENSG00000153237	1.00227	0.308188	0.00226434	0.0103843	4331	CCDC148	130940
ENSG00000135218	2.3838	-0.50857	0.00228682	0.0104705	4338	CD36	948
ENSG00000225858	1.1055	0.445724	0.00228928	0.0104793	4339	NA	NA
ENSG00000096006	4.75906	3.15787	0.00239263	0.0108573	4377	CRISP3	10321
ENSG00000253395	1.57945	-0.129956	0.00249473	0.0112666	4398	NA	NA
ENSG00000099256	1.35252	0.978418	0.00256589	0.0115459	4414	PRTFDC1	56952
ENSG00000047617	1.41859	1.37979	0.00259335	0.0116326	4428	ANO2	57101
ENSG00000198156	1.17024	0.49935	0.00264541	0.0118207	4445	NPIPB6	728741
ENSG00000248159	1.13698	1.02969	0.002653	0.0118483	4447	NA	NA
ENSG00000105538	1.28858	0.398268	0.00266317	0.011884	4451	RASIP1	54922
ENSG00000257859	1.39018	-0.47879	0.0026831	0.0119569	4457	CASC18	101929110
ENSG00000225681	1.06383	-0.0772604	0.00291661	0.0128191	4519	NA	NA
ENSG00000236870	1.066	0.897072	0.00313504	0.0136224	4571	POMPP1	101060113
ENSG00000007237	1.53331	1.59007	0.00316107	0.0137175	4577	GAS7	8522
ENSG00000128617	1.45137	0.301116	0.00317547	0.0137666	4581	OPN1SW	611
ENSG00000064989	1.45309	-0.148929	0.00325435	0.0140731	4593	CALCRL	10203
ENSG00000169035	1.9298	0.347932	0.00330344	0.0142544	4603	KLK7	5650
ENSG00000124215	1.03943	0.29242	0.0033147	0.0142968	4605	CDH26	60437
ENSG00000275562	1.0814	0.832192	0.00336273	0.0144725	4615	SEPTIN7P12	100418753
ENSG00000283399	1.81253	-0.499587	0.00347251	0.0148562	4642	LOC100887080	100887080
ENSG00000182578	2.63643	0.299688	0.00350429	0.0149618	4652	CSF1R	1436
ENSG00000182040	1.53281	-0.164245	0.00353304	0.0150651	4658	USH1G	124590
ENSG00000279989	1.19194	0.209756	0.00366069	0.0155261	4683	NA	NA
ENSG00000146955	2.08534	-0.690944	0.00366312	0.015532	4684	RAB19	401409
ENSG00000116711	1.72135	0.580001	0.00367156	0.0155523	4689	PLA2G4A	5321
ENSG00000119715	1.25635	-0.736365	0.00369338	0.0156314	4693	ESRRB	2103
ENSG00000272341	1.005	1.60545	0.00383296	0.0161064	4725	NA	NA
ENSG00000115896	1.53286	-0.0313699	0.00383319	0.0161064	4727	PLCL1	5334
ENSG00000217272	1.30277	0.562987	0.00383406	0.0161066	4728	NA	NA
ENSG00000118990	1.04191	0.61817	0.00384633	0.0161479	4731	NA	NA
ENSG00000230037	1.03021	0.52784	0.00387843	0.016262	4737	NA	NA
ENSG00000136167	1.02487	8.48098	0.00402394	0.0167484	4772	LCP1	3936
ENSG00000240291	1.16363	-0.0932445	0.00402712	0.0167581	4773	NA	NA
ENSG00000283528	3.11492	-0.411959	0.00405654	0.0168453	4783	NA	NA
ENSG00000232194	3.11426	-0.219603	0.00414873	0.0171564	4803	NA	NA
ENSG00000132677	4.61325	0.538769	0.00424758	0.0174851	4825	RHBG	57127
ENSG00000156886	1.66187	5.05804	0.00430169	0.0176858	4831	ITGAD	3681
ENSG00000174332	1.36376	1.88927	0.00446415	0.018218	4867	GLIS1	148979
ENSG00000257594	1.25734	-0.281849	0.00465321	0.0188386	4906	GALNT4	8693
ENSG00000145703	1.25684	0.512849	0.00465704	0.018845	4908	IQGAP2	10788
ENSG00000233396	1.05685	0.412713	0.00468835	0.0189461	4915	NA	NA
ENSG00000198157	1.19455	0.151669	0.00477699	0.0192487	4929	HMGN5	79366
ENSG00000181652	2.53879	0.931535	0.00482646	0.0193937	4943	ATG9B	285973
ENSG00000261456	1.03883	-0.582891	0.00482975	0.019403	4944	TUBB8	347688
ENSG00000246898	1.29306	0.55398	0.0049074	0.0196474	4961	NA	NA
ENSG00000185634	1.86054	3.13393	0.00505218	0.0201176	4988	SHC4	399694
ENSG00000226046	1.13998	-0.0964447	0.00527581	0.0207995	5038	NA	NA
ENSG00000135929	2.00885	2.91337	0.00531882	0.0209235	5049	CYP27A1	1593
ENSG00000178750	3.11483	0.459492	0.00540976	0.0212098	5066	STX19	415117
ENSG00000184005	1.74888	-0.592693	0.00546233	0.021379	5074	ST6GALNAC3	256435
ENSG00000279443	1.04052	0.0122027	0.0055241	0.0215729	5086	NA	NA
ENSG00000147231	2.2183	3.66905	0.0056189	0.0218786	5101	RADX	55086
ENSG00000100505	1.2764	2.54074	0.00580152	0.0224883	5124	TRIM9	114088
ENSG00000145088	1.15337	0.585114	0.00615323	0.0235619	5187	EAF2	55840
ENSG00000198569	1.36686	-0.353014	0.00638405	0.0242865	5221	SLC34A3	142680
ENSG00000066185	1.53637	-0.176669	0.00639578	0.0243218	5223	ZMYND12	84217
ENSG00000145075	1.1461	0.708739	0.00665809	0.0250935	5270	NA	NA
ENSG00000138792	1.2078	1.93522	0.0067134	0.0252493	5281	ENPEP	2028
ENSG00000026751	2.99361	1.1724	0.00705355	0.0262995	5327	SLAMF7	57823
ENSG00000168952	1.68284	3.3481	0.00712621	0.0265405	5333	STXBP6	29091
ENSG00000110944	1.00112	0.506897	0.00723505	0.0268955	5343	IL23A	51561
ENSG00000231652	1.14241	-0.0361485	0.00724862	0.0269308	5346	LOC101928489	101928489
ENSG00000279602	1.17369	0.102739	0.00727329	0.0270073	5349	NA	NA
ENSG00000270945	1.53678	-0.327082	0.00729517	0.0270723	5351	NA	NA
ENSG00000258972	1.18678	-0.241324	0.00733953	0.0272075	5358	NDUFB8P1	326606
ENSG00000188738	1.25879	0.99211	0.00734818	0.0272294	5360	FSIP2	401024
ENSG00000241764	1.01611	0.190714	0.00767223	0.0282353	5397	LOC101927974	101927974
ENSG00000234267	1.00495	0.262997	0.00808539	0.0294827	5447	NA	NA
ENSG00000166183	1.60187	-0.7476	0.00809351	0.0295068	5448	ASPG	374569
ENSG00000156298	1.27474	-0.311584	0.00809589	0.0295101	5449	TSPAN7	7102
ENSG00000161132	1.78754	0.219997	0.00813444	0.0296343	5452	NA	NA
ENSG00000153253	1.43899	-0.260823	0.00829076	0.0301029	5470	SCN3A	6328
ENSG00000186115	2.12692	-0.968207	0.0090698	0.0324117	5558	CYP4F2	8529
ENSG00000253771	1.92906	0.344962	0.00917267	0.0327264	5567	NA	NA
ENSG00000260765	1.35357	2.73088	0.00924442	0.0329409	5574	NA	NA
ENSG00000279673	1.78763	0.0475871	0.00930883	0.0331466	5578	NA	NA
ENSG00000254363	1.18765	0.121662	0.00941349	0.0334414	5591	LOC101929719	101929719
ENSG00000235726	1.35338	-0.693475	0.00975807	0.0343826	5637	NA	NA
ENSG00000225889	1.2554	-0.645635	0.0100677	0.0352113	5678	NA	NA
ENSG00000135549	1.35315	0.473905	0.0103329	0.0359714	5705	PKIB	5570
ENSG00000229848	1.53887	-0.112803	0.0105877	0.0366642	5735	NA	NA
ENSG00000254554	1.00931	0.154737	0.0111428	0.0382522	5785	NA	NA
ENSG00000125740	1.17434	1.72054	0.0116809	0.0397544	5836	FOSB	2354
ENSG00000211448	1.07866	7.29797	0.0117498	0.0399612	5840	DIO2	1734
ENSG00000147041	1.00989	1.43656	0.0117915	0.040069	5845	SYTL5	94122
ENSG00000273297	1.12593	0.367359	0.0119497	0.0405234	5857	LOC105375519	105375519
ENSG00000174125	1.61409	-0.390617	0.0120269	0.0407363	5864	TLR1	7096
ENSG00000197165	1.01256	3.2305	0.0121639	0.0411093	5877	SULT1A2	6799
ENSG00000150722	1.61412	-0.627107	0.0122981	0.0414782	5889	PPP1R1C	151242
ENSG00000224490	2.86098	1.72331	0.0126172	0.0423171	5922	NA	NA
ENSG00000274559	2.86096	-0.443694	0.0130018	0.0434092	5949	LOC102724334	102724334
ENSG00000184497	1.14008	0.101576	0.0132195	0.0440326	5963	TMEM255B	348013
ENSG00000101958	2.8615	-0.550471	0.0133706	0.0444316	5977	GLRA2	2742
ENSG00000281103	2.03027	-0.21099	0.01494	0.0486457	6100	TRG-AS1	100506776
ENSG00000182175	1.84305	1.98874	0.0150692	0.0490019	6108	RGMA	56963
ENSG00000186462	1.15162	-0.133686	0.0154406	0.0499536	6139	NAP1L2	4674
ENSG00000253882	2.32307	-0.225447	0.0154669	0.0499952	6144	LOC154761	154761

## Sheet: Table S8
Supplementary Table S8 | The list of down-regulated genes upon PRELP overexpression in SKOV3 cells (log2 FC > 1, FDR < 0.05, n = 598).
Ensembl gene ID	logFC	logCPM	P-value	FDR	Ranking	HGNC symbol	ENTREZID
ENSG00000172927	-2.87425	6.84375	3.68515e-119	2.43981e-115	3	MYEOV	26579
ENSG00000254166	-3.87021	5.80079	5.96429e-108	2.36926e-104	5	PCAT2	103164619
ENSG00000163739	-2.61901	6.72473	1.29886e-104	4.29964e-101	6	CXCL1	2919
ENSG00000124107	-2.88207	6.81163	6.82384e-96	1.93622e-92	7	SLPI	6590
ENSG00000115590	-3.76311	3.29039	4.77939e-90	9.49282e-87	10	IL1R2	7850
ENSG00000142623	-2.30273	7.71081	2.1757e-85	3.92852e-82	11	PADI1	29943
ENSG00000244405	-2.49194	5.64266	2.65757e-85	4.39873e-82	12	ETV5	2119
ENSG00000169429	-3.19715	7.14314	9.33976e-85	1.42697e-81	13	CXCL8	3576
ENSG00000124882	-3.91637	6.37426	1.14939e-75	1.52194e-72	15	EREG	2069
ENSG00000081041	-2.76252	4.08613	5.71562e-74	7.09523e-71	16	CXCL2	2920
ENSG00000187678	-2.09925	4.46377	2.62334e-68	3.06499e-65	17	SPRY4	81848
ENSG00000115461	-3.44069	2.49391	1.21983e-67	1.34601e-64	18	IGFBP5	3488
ENSG00000101384	-1.76666	6.54301	5.80327e-67	6.06655e-64	19	JAG1	182
ENSG00000053747	-2.13638	8.42153	2.32894e-66	2.31287e-63	20	LAMA3	3909
ENSG00000134531	-1.6487	7.68147	1.05351e-65	9.96418e-63	21	EMP1	2012
ENSG00000164379	-3.92349	3.51812	1.64079e-65	1.48134e-62	22	FOXQ1	94234
ENSG00000265972	-2.57366	8.31795	2.67678e-64	2.21526e-61	24	TXNIP	10628
ENSG00000259207	-2.38626	5.22427	4.58423e-64	3.64208e-61	25	ITGB3	3690
ENSG00000139289	-2.42023	7.72151	2.51982e-63	1.92495e-60	26	PHLDA1	22822
ENSG00000178726	-2.96853	3.63118	5.51271e-63	4.05532e-60	27	THBD	7056
ENSG00000113739	-3.61532	7.3034	3.81224e-60	2.61099e-57	29	STC2	8614
ENSG00000176907	-2.19694	4.35894	1.01596e-55	6.11482e-53	33	TCIM	56892
ENSG00000146674	-1.59835	8.09107	3.2178e-53	1.82605e-50	35	IGFBP3	3486
ENSG00000137648	-3.45281	3.56584	2.70381e-52	1.49175e-49	36	TMPRSS4	56649
ENSG00000130513	-3.92386	5.41332	3.96596e-52	2.12897e-49	37	GDF15	9518
ENSG00000136244	-2.33782	4.70132	4.40676e-51	2.30334e-48	38	IL6	3569
ENSG00000128965	-3.25879	5.15746	4.2977e-48	2.18874e-45	39	CHAC1	79094
ENSG00000134504	-1.46488	5.52778	4.36392e-47	2.1669e-44	40	KCTD1	284252
ENSG00000139211	-1.78354	7.4827	9.7187e-47	4.70812e-44	41	AMIGO2	347902
ENSG00000136842	-2.01433	4.4257	1.01263e-46	4.78876e-44	42	TMOD1	7111
ENSG00000123689	-4.35882	3.49171	7.17217e-46	3.16563e-43	45	G0S2	50486
ENSG00000185022	-1.86665	4.81827	1.12956e-45	4.87723e-43	46	MAFF	23764
ENSG00000109321	-2.56436	5.09702	2.09878e-45	8.86937e-43	47	AREG	374
ENSG00000157514	-1.73238	5.40921	9.89145e-44	3.85223e-41	51	TSC22D3	1831
ENSG00000150907	-2.04758	4.9007	1.88361e-43	7.19465e-41	52	FOXO1	2308
ENSG00000185650	-1.6029	8.28312	4.18013e-43	1.53751e-40	54	ZFP36L1	677
ENSG00000102554	-1.77299	7.74744	2.15175e-42	7.77056e-40	55	KLF5	688
ENSG00000175197	-2.12127	5.55244	1.98949e-41	7.05629e-39	56	DDIT3	1649
ENSG00000128272	-1.65923	8.93383	3.73085e-41	1.30004e-38	57	ATF4	468
ENSG00000175832	-2.25081	3.79526	1.31824e-40	4.43779e-38	59	ETV4	2118
ENSG00000117525	-1.37109	8.37889	2.65769e-40	8.79784e-38	60	F3	2152
ENSG00000130766	-2.42313	5.95754	1.08965e-39	3.54796e-37	61	SESN2	83667
ENSG00000108846	-1.96837	8.29783	1.79869e-39	5.7622e-37	62	ABCC3	8714
ENSG00000196611	-2.446	3.68789	1.11669e-38	3.52058e-36	63	MMP1	4312
ENSG00000163347	-2.05995	8.29424	9.92522e-37	2.98689e-34	66	CLDN1	9076
ENSG00000113946	-2.38859	6.38077	2.25333e-36	6.67994e-34	67	CLDN16	10686
ENSG00000112715	-1.98041	8.06767	3.80527e-36	1.11148e-33	68	VEGFA	7422
ENSG00000110092	-1.42457	8.05035	1.23048e-35	3.49141e-33	70	CCND1	595
ENSG00000133101	-2.9301	3.31375	4.58211e-35	1.26402e-32	72	CCNA1	8900
ENSG00000138166	-1.8469	6.16643	6.63497e-35	1.80526e-32	73	DUSP5	1847
ENSG00000120875	-1.92812	6.87944	8.27484e-35	2.22101e-32	74	DUSP4	1846
ENSG00000228218	-1.66071	5.83931	1.28355e-34	3.35447e-32	76	NA	NA
ENSG00000144810	-1.55274	4.53489	2.32882e-34	5.85507e-32	79	COL8A1	1295
ENSG00000100867	-1.89591	7.02353	3.64161e-34	8.92959e-32	81	DHRS2	10202
ENSG00000115008	-3.12618	3.84186	1.01416e-33	2.4565e-31	82	IL1A	3552
ENSG00000079337	-1.78634	6.26455	1.57117e-33	3.71506e-31	84	RAPGEF3	10411
ENSG00000125730	-1.88736	7.92512	5.77091e-33	1.33281e-30	86	C3	718
ENSG00000172164	-2.03344	4.05488	1.27347e-32	2.90732e-30	87	SNTB1	6641
ENSG00000128165	-2.21399	5.34334	1.72791e-32	3.89997e-30	88	ADM2	79924
ENSG00000178919	-1.33081	6.6233	3.19563e-32	7.13164e-30	89	FOXE1	2304
ENSG00000283265	-3.7239	0.492058	4.3941e-32	9.69729e-30	90	NA	NA
ENSG00000140450	-2.52391	5.05324	5.59102e-32	1.22032e-29	91	ARRDC4	91947
ENSG00000140105	-1.90408	8.40167	1.23989e-31	2.64804e-29	93	WARS1	7453
ENSG00000137673	-2.37704	2.48254	1.30842e-31	2.76465e-29	94	MMP7	4316
ENSG00000139318	-2.11517	3.99332	2.36302e-31	4.94046e-29	95	DUSP6	1848
ENSG00000237596	-2.815	0.67037	2.58041e-31	5.33877e-29	96	LOC644135	644135
ENSG00000105281	-1.86114	8.95759	3.82808e-31	7.83849e-29	97	SLC1A5	6510
ENSG00000148346	-2.4648	4.99053	8.85379e-31	1.78586e-28	98	LCN2	3934
ENSG00000105875	-1.44258	5.42797	8.90141e-31	1.78586e-28	99	WDR91	29062
ENSG00000141744	-2.18298	2.48707	3.90956e-30	7.61291e-28	102	PNMT	5409
ENSG00000117472	-1.46275	8.30806	1.50923e-29	2.82795e-27	106	TSPAN1	10103
ENSG00000255717	-1.5849	7.48793	1.85315e-29	3.43992e-27	107	SNHG1	23642
ENSG00000116761	-2.27276	4.84751	3.34732e-29	6.15596e-27	108	CTH	1491
ENSG00000101213	-1.69793	3.84587	6.46004e-29	1.17715e-26	109	PTK6	5753
ENSG00000135069	-2.03905	8.12617	1.46932e-28	2.62916e-26	111	PSAT1	29968
ENSG00000164741	-1.32056	7.24236	7.14763e-28	1.22385e-25	116	DLC1	10395
ENSG00000186081	-2.71342	4.43406	8.6207e-28	1.46346e-25	117	KRT5	3852
ENSG00000132874	-2.6387	0.802174	9.58115e-28	1.61272e-25	118	SLC14A2	8170
ENSG00000189337	-1.29386	6.82668	1.9666e-27	3.28241e-25	119	KAZN	23254
ENSG00000230787	-2.06171	7.33859	2.2505e-27	3.69416e-25	121	PSAT1P3	729779
ENSG00000187689	-2.0937	1.03138	3.84723e-27	6.21249e-25	123	AMTN	401138
ENSG00000168672	-1.10365	7.5075	9.43238e-27	1.48687e-24	126	LRATD2	157638
ENSG00000101255	-3.09361	7.39495	1.37195e-26	2.12888e-24	128	TRIB3	57761
ENSG00000120129	-1.53592	7.26246	1.57131e-26	2.40073e-24	130	DUSP1	1843
ENSG00000173281	-1.28798	6.67742	2.29663e-26	3.45572e-24	132	PPP1R3B	79660
ENSG00000155792	-1.85707	4.96331	2.50548e-26	3.74165e-24	133	DEPTOR	64798
ENSG00000162631	-1.83434	1.74931	2.7066e-26	4.01183e-24	134	NTNG1	22854
ENSG00000177426	-1.29318	7.37394	3.0201e-26	4.44335e-24	135	TGIF1	7050
ENSG00000278970	-1.35615	4.52491	8.72263e-26	1.25543e-23	138	HEIH	100859930
ENSG00000168209	-2.2816	6.07068	8.99753e-26	1.28568e-23	139	DDIT4	54541
ENSG00000136826	-2.00392	5.03238	1.0614e-25	1.49514e-23	141	KLF4	9314
ENSG00000131771	-2.11517	6.54741	1.23103e-25	1.72189e-23	142	PPP1R1B	84152
ENSG00000224962	-1.91404	5.14756	1.856e-25	2.55999e-23	144	NA	NA
ENSG00000129451	-4.07172	1.98692	4.20257e-25	5.75666e-23	145	KLK10	5655
ENSG00000137936	-1.38055	6.19179	6.05858e-25	8.24216e-23	146	BCAR3	8412
ENSG00000168264	-1.42641	5.76609	7.95549e-25	1.07491e-22	147	IRF2BP2	359948
ENSG00000078401	-1.44751	5.54584	1.02e-24	1.36886e-22	148	EDN1	1906
ENSG00000164488	-2.62467	1.89551	1.06421e-24	1.41861e-22	149	DACT2	168002
ENSG00000074416	-1.31668	7.84357	1.58744e-24	2.08806e-22	151	MGLL	11343
ENSG00000101224	-1.24636	8.10066	1.68068e-24	2.19616e-22	152	CDC25B	994
ENSG00000158125	-1.63898	4.84378	1.87659e-24	2.43613e-22	153	XDH	7498
ENSG00000058085	-1.16725	7.99921	1.93432e-24	2.49478e-22	154	LAMC2	3918
ENSG00000102312	-1.52632	5.13933	2.03424e-24	2.60671e-22	155	PORCN	64840
ENSG00000181260	-1.79225	6.91958	2.1482e-24	2.71768e-22	157	MTHFD2P7	442098
ENSG00000012223	-2.22701	1.76203	2.76688e-24	3.41341e-22	161	LTF	4057
ENSG00000171234	-1.27245	4.73245	4.82703e-24	5.77557e-22	166	UGT2B7	7364
ENSG00000162174	-1.25548	6.14751	5.01351e-24	5.96277e-22	167	ASRGL1	80150
ENSG00000125798	-2.77996	1.34469	6.1101e-24	7.22374e-22	168	FOXA2	3170
ENSG00000065911	-1.77574	7.41914	1.0261e-23	1.1849e-21	172	MTHFD2	10797
ENSG00000262655	-1.46799	7.97915	1.56199e-23	1.79331e-21	173	SPON1	10418
ENSG00000173334	-1.14349	4.99227	2.95597e-23	3.31703e-21	177	TRIB1	10221
ENSG00000101187	-1.62602	4.90282	3.57381e-23	3.98781e-21	178	SLCO4A1	28231
ENSG00000256167	-1.67946	4.87388	4.49095e-23	4.95552e-21	180	NA	NA
ENSG00000196975	-1.05303	8.84062	4.80374e-23	5.27137e-21	181	ANXA4	307
ENSG00000100889	-2.27607	6.76424	4.98872e-23	5.44428e-21	182	PCK2	5106
ENSG00000140830	-1.13735	4.74335	6.78035e-23	7.27953e-21	185	TXNL4B	54957
ENSG00000196517	-2.73869	5.73787	8.26894e-23	8.78276e-21	187	SLC6A9	6536
ENSG00000165030	-1.55575	5.68186	8.52825e-23	9.01e-21	188	NFIL3	4783
ENSG00000124249	-1.99606	0.928528	2.12745e-22	2.21233e-20	191	KCNK15	60598
ENSG00000277534	-1.46555	3.65506	2.16782e-22	2.24256e-20	192	NA	NA
ENSG00000122641	-1.80497	1.74751	2.66464e-22	2.74223e-20	193	INHBA	3624
ENSG00000087303	-1.05059	7.76862	2.94649e-22	3.01666e-20	194	NID2	22795
ENSG00000163993	-6.03261	5.48507	3.99039e-22	4.06447e-20	195	S100P	6286
ENSG00000221869	-1.82709	4.83104	4.67356e-22	4.71199e-20	197	CEBPD	1052
ENSG00000180251	-1.81839	1.60771	8.23348e-22	8.05583e-20	203	SLC9A4	389015
ENSG00000244468	-2.69716	1.45474	1.20739e-21	1.16414e-19	206	NA	NA
ENSG00000196935	-1.14359	7.06911	1.66257e-21	1.59527e-19	207	SRGAP1	57522
ENSG00000156510	-1.39442	7.74808	1.76786e-21	1.68814e-19	208	HKDC1	80201
ENSG00000205426	-1.88465	1.38262	2.07548e-21	1.9537e-19	211	KRT81	3887
ENSG00000112769	-1.81777	3.74431	2.1705e-21	2.03352e-19	212	LAMA4	3910
ENSG00000163362	-1.86883	4.72755	3.03737e-21	2.83231e-19	213	INAVA	55765
ENSG00000135253	-2.48718	1.77866	3.06302e-21	2.84289e-19	214	KCP	375616
ENSG00000114315	-1.73963	4.10129	3.28744e-21	3.03698e-19	215	HES1	3280
ENSG00000134684	-1.47814	8.62922	3.80505e-21	3.49888e-19	216	YARS1	8565
ENSG00000188112	-1.73525	5.44176	6.49628e-21	5.81213e-19	222	C6orf132	647024
ENSG00000240225	-1.21783	5.01052	9.76759e-21	8.66089e-19	224	ZNF542P	147947
ENSG00000156463	-1.40312	5.25548	1.04883e-20	9.25862e-19	225	SH3RF2	153769
ENSG00000174564	-1.85695	5.89449	1.26626e-20	1.11285e-18	226	IL20RB	53833
ENSG00000163082	-1.11592	4.51975	1.72634e-20	1.50389e-18	228	SGPP2	130367
ENSG00000095383	-1.47677	6.10699	3.44315e-20	2.96051e-18	231	TBC1D2	55357
ENSG00000166589	-1.60045	5.33515	4.31714e-20	3.69599e-18	232	CDH16	1014
ENSG00000090861	-1.48499	9.28844	5.74156e-20	4.85272e-18	235	AARS1	16
ENSG00000281162	-1.93506	1.62635	7.12026e-20	5.9672e-18	237	NA	NA
ENSG00000269893	-1.91016	5.33452	1.0237e-19	8.50744e-18	239	SNHG8	100093630
ENSG00000122861	-1.11106	8.24164	1.15703e-19	9.57537e-18	240	PLAU	5328
ENSG00000165046	-1.14517	4.18553	1.29707e-19	1.06456e-17	242	LETM2	137994
ENSG00000147689	-1.50001	3.60495	1.7123e-19	1.39384e-17	244	FAM83A	84985
ENSG00000171509	-1.76169	3.04936	2.367e-19	1.90337e-17	247	RXFP1	59350
ENSG00000235884	-1.30964	3.34905	2.88848e-19	2.30405e-17	249	NA	NA
ENSG00000128342	-1.26806	7.08303	3.55491e-19	2.82431e-17	250	LIF	3976
ENSG00000137393	-1.06057	5.76851	3.76853e-19	2.97026e-17	252	RNF144B	255488
ENSG00000168564	-1.29622	6.30739	3.8382e-19	3.01322e-17	253	CDKN2AIP	55602
ENSG00000241878	-1.25544	6.24472	4.14932e-19	3.24464e-17	254	PISD	23761
ENSG00000118257	-1.04663	7.28346	5.19654e-19	4.0476e-17	255	NRP2	8828
ENSG00000182795	-1.01265	5.89924	5.77341e-19	4.46192e-17	257	C1orf116	79098
ENSG00000204429	-1.30686	2.92734	6.59849e-19	5.0602e-17	259	NA	NA
ENSG00000073008	-1.22179	7.82633	7.62343e-19	5.82372e-17	260	PVR	5817
ENSG00000039068	-1.05403	8.62941	7.89473e-19	6.00786e-17	261	CDH1	999
ENSG00000166741	-1.16275	7.27401	9.61579e-19	7.20712e-17	265	NNMT	4837
ENSG00000075426	-1.16274	8.78296	9.92538e-19	7.4112e-17	266	FOSL2	2355
ENSG00000206190	-1.31259	3.84596	1.06181e-18	7.89875e-17	267	ATP10A	57194
ENSG00000154319	-1.50305	4.3074	1.15061e-18	8.52736e-17	268	FAM167A	83648
ENSG00000154764	-1.69061	6.09228	2.01e-18	1.46774e-16	272	WNT7A	7476
ENSG00000242125	-1.01463	5.05837	3.3477e-18	2.41789e-16	275	SNHG3	8420
ENSG00000124191	-1.69575	3.022	3.96812e-18	2.8453e-16	277	TOX2	84969
ENSG00000176046	-2.47176	4.96435	6.61018e-18	4.72272e-16	278	NUPR1	26471
ENSG00000118785	-1.54594	9.75252	6.72259e-18	4.78581e-16	279	SPP1	6696
ENSG00000134278	-1.16973	6.61263	6.96293e-18	4.92163e-16	281	SPIRE1	56907
ENSG00000119986	-1.7831	6.2213	7.23399e-18	5.09509e-16	282	AVPI1	60370
ENSG00000168003	-1.22046	9.76872	1.35749e-17	9.39456e-16	287	SLC3A2	6520
ENSG00000175556	-1.56662	3.22039	1.52936e-17	1.05473e-15	288	LONRF3	79836
ENSG00000169252	-1.03557	4.07642	1.55511e-17	1.06509e-15	290	ADRB2	154
ENSG00000149716	-1.23191	4.91566	1.64055e-17	1.11974e-15	291	LTO1	220064
ENSG00000187134	-1.13335	7.03936	1.7548e-17	1.19362e-15	292	AKR1C1	1645
ENSG00000106105	-1.34823	8.64714	2.11249e-17	1.43202e-15	293	GARS1	2617
ENSG00000092621	-1.93993	7.69524	2.31752e-17	1.56036e-15	295	PHGDH	26227
ENSG00000244681	-2.20349	2.61775	2.70606e-17	1.8158e-15	296	MTHFD2P1	100287639
ENSG00000170412	-1.28464	6.45497	3.9943e-17	2.62698e-15	302	GPRC5C	55890
ENSG00000262001	-1.23787	4.58356	4.03805e-17	2.64699e-15	303	NA	NA
ENSG00000255860	-2.0165	2.13995	4.0669e-17	2.65713e-15	304	NA	NA
ENSG00000115363	-1.22398	4.09512	4.16903e-17	2.71493e-15	305	EVA1A	84141
ENSG00000105289	-1.75286	4.62964	4.74185e-17	3.05788e-15	308	TJP3	27134
ENSG00000168286	-1.03918	5.27566	5.29252e-17	3.36923e-15	312	THAP11	57215
ENSG00000156427	-1.32451	4.37775	5.79135e-17	3.6633e-15	314	FGF18	8817
ENSG00000178752	-1.71466	3.45723	7.77812e-17	4.88889e-15	316	ERFE	151176
ENSG00000198959	-1.52345	7.99673	8.81148e-17	5.52093e-15	317	TGM2	7052
ENSG00000140022	-1.16234	4.8849	8.86776e-17	5.53873e-15	318	STON2	85439
ENSG00000240230	-1.16571	4.86582	9.97495e-17	6.15287e-15	322	COX19	90639
ENSG00000250920	-1.43073	1.70755	1.00104e-16	6.15565e-15	323	NA	NA
ENSG00000019186	-1.12516	3.24052	1.13482e-16	6.91406e-15	326	CYP24A1	1591
ENSG00000196756	-1.48755	4.70737	1.18122e-16	7.17471e-15	327	SNHG17	388796
ENSG00000150556	-1.78346	4.85441	1.35653e-16	8.1895e-15	329	LYPD6B	130576
ENSG00000235109	-1.02955	4.80566	1.57455e-16	9.4038e-15	332	ZSCAN31	64288
ENSG00000047457	-1.70204	7.08011	1.61012e-16	9.54634e-15	335	CP	1356
ENSG00000218014	-1.47351	6.75957	2.25127e-16	1.31902e-14	339	KRT19P1	441160
ENSG00000153879	-1.20976	7.1298	2.44324e-16	1.42728e-14	340	CEBPG	1054
ENSG00000253525	-1.71656	5.5099	2.73498e-16	1.58373e-14	343	NA	NA
ENSG00000116016	-1.88289	8.96581	2.78008e-16	1.60517e-14	344	EPAS1	2034
ENSG00000136158	-1.12853	4.06568	4.16477e-16	2.36345e-14	350	SPRY2	10253
ENSG00000055483	-1.18424	7.12868	4.63329e-16	2.60698e-14	353	USP36	57602
ENSG00000120053	-1.24196	5.99199	5.3339e-16	2.9759e-14	356	GOT1	2805
ENSG00000124212	-1.64911	6.37119	5.6299e-16	3.12349e-14	358	PTGIS	5740
ENSG00000196593	-1.38045	1.50659	6.02557e-16	3.32444e-14	360	NA	NA
ENSG00000213996	-1.14563	3.95787	6.14987e-16	3.38362e-14	361	TM6SF2	53345
ENSG00000092607	-1.40197	3.89032	6.28296e-16	3.4473e-14	362	TBX15	6913
ENSG00000196878	-1.64429	8.60441	6.63434e-16	3.63006e-14	363	LAMB3	3914
ENSG00000141682	-1.18692	5.41308	7.39859e-16	4.01097e-14	366	PMAIP1	5366
ENSG00000148426	-1.17956	5.75142	7.43146e-16	4.01097e-14	368	PROSER2	254427
ENSG00000132326	-1.27366	5.27492	7.65052e-16	4.11801e-14	369	PER2	8864
ENSG00000151090	-1.21299	5.3618	1.15325e-15	6.08932e-14	376	THRB	7068
ENSG00000116584	-1.52907	6.87626	1.15581e-15	6.08932e-14	377	ARHGEF2	9181
ENSG00000179041	-1.1915	5.04763	1.2332e-15	6.44575e-14	380	RRS1	23212
ENSG00000166986	-1.20106	8.6505	1.3711e-15	7.11041e-14	383	MARS1	4141
ENSG00000238120	-1.47071	2.75461	1.78835e-15	9.17837e-14	387	LINC01589	100506737
ENSG00000171345	-1.54271	8.04561	2.75759e-15	1.4008e-13	391	KRT19	3880
ENSG00000141401	-1.03624	6.33569	2.8155e-15	1.42657e-13	392	IMPA2	3613
ENSG00000115414	-2.18332	7.31899	2.95591e-15	1.4939e-13	393	FN1	2335
ENSG00000139514	-1.01334	8.80181	3.1372e-15	1.57351e-13	396	SLC7A1	6541
ENSG00000147155	-1.5017	4.09844	3.98541e-15	1.9889e-13	398	EBP	10682
ENSG00000171552	-1.12054	7.34709	4.24456e-15	2.10764e-13	400	BCL2L1	598
ENSG00000115902	-1.04417	6.28981	4.51243e-15	2.23506e-13	401	SLC1A4	6509
ENSG00000189410	-1.87295	3.27506	4.70239e-15	2.32336e-13	402	SH2D5	400745
ENSG00000116852	-1.67269	4.36324	5.64176e-15	2.77368e-13	404	KIF21B	23046
ENSG00000119888	-1.04246	7.0961	6.00754e-15	2.93852e-13	406	EPCAM	4072
ENSG00000179913	-1.77162	4.77444	6.02144e-15	2.93852e-13	407	B3GNT3	10331
ENSG00000177494	-1.23919	4.76788	7.02253e-15	3.4103e-13	409	ZBED2	79413
ENSG00000132846	-1.08167	4.81298	7.05393e-15	3.4172e-13	410	ZBED3	84327
ENSG00000223829	-1.40104	1.57527	9.87051e-15	4.66262e-13	420	LOC105375267	105375267
ENSG00000237515	-1.94562	3.48694	9.88301e-15	4.66262e-13	421	SHISA9	729993
ENSG00000113140	-1.02393	4.68648	1.2587e-14	5.88243e-13	425	SPARC	6678
ENSG00000155465	-1.08574	2.98505	1.32519e-14	6.16413e-13	427	SLC7A7	9056
ENSG00000231056	-1.35511	1.37054	2.00208e-14	9.20492e-13	432	NA	NA
ENSG00000183696	-1.65151	5.36397	2.04886e-14	9.39826e-13	433	UPP1	7378
ENSG00000283646	-1.49507	1.68525	2.90119e-14	1.30817e-12	440	LINC02009	105377068
ENSG00000163734	-1.4004	2.16924	2.90456e-14	1.30817e-12	441	CXCL3	2921
ENSG00000077420	-1.15414	6.09575	3.79479e-14	1.68996e-12	446	APBB1IP	54518
ENSG00000088305	-1.09913	5.9472	5.08631e-14	2.21545e-12	456	DNMT3B	1789
ENSG00000111641	-1.02223	6.87466	5.1192e-14	2.22489e-12	457	NOP2	4839
ENSG00000104413	-1.13135	7.52625	6.08216e-14	2.62617e-12	460	ESRP1	54845
ENSG00000153885	-1.46782	6.19955	6.98608e-14	2.98403e-12	465	KCTD15	79047
ENSG00000176697	-1.06493	4.5039	7.17336e-14	3.05745e-12	466	BDNF	627
ENSG00000185499	-1.39714	5.52792	8.75552e-14	3.68437e-12	472	MUC1	4582
ENSG00000070669	-1.87026	2.10051	9.38278e-14	3.93166e-12	474	ASNS	440
ENSG00000166123	-1.32619	6.97679	1.113e-13	4.63446e-12	477	GPT2	84706
ENSG00000131037	-1.35045	3.52763	1.40548e-13	5.75578e-12	485	EPS8L1	54869
ENSG00000037897	-1.17809	4.03354	1.43291e-13	5.85605e-12	486	METTL1	4234
ENSG00000161714	-1.40502	7.0795	1.5459e-13	6.30485e-12	487	PLCD3	113026
ENSG00000132470	-1.46622	9.0302	1.62165e-13	6.58677e-12	489	ITGB4	3691
ENSG00000110619	-1.07954	6.30805	1.6772e-13	6.78198e-12	491	CARS1	833
ENSG00000274276	-1.60123	4.74968	3.09266e-13	1.21396e-11	506	CBSL	102724560
ENSG00000162366	-1.00958	4.93933	3.42532e-13	1.33925e-11	508	PDZK1IP1	10158
ENSG00000172059	-1.1483	5.15664	3.78307e-13	1.47044e-11	511	KLF11	8462
ENSG00000154734	-1.03412	5.75905	3.82914e-13	1.48544e-11	512	ADAMTS1	9510
ENSG00000128422	-1.90965	7.30235	5.37211e-13	2.06785e-11	516	KRT17	3872
ENSG00000107815	-1.23064	4.82627	5.8201e-13	2.23164e-11	518	TWNK	56652
ENSG00000134294	-1.40242	8.70123	6.97728e-13	2.64977e-11	523	SLC38A2	54407
ENSG00000138639	-1.6529	2.23307	8.09108e-13	3.04366e-11	528	ARHGAP24	83478
ENSG00000172216	-1.85677	5.10879	8.77343e-13	3.27552e-11	532	CEBPB	1051
ENSG00000088826	-1.50138	6.62185	1.11267e-12	4.13081e-11	535	SMOX	54498
ENSG00000184162	-1.06099	4.55465	1.13664e-12	4.21191e-11	536	NR2C2AP	126382
ENSG00000168297	-1.08257	4.90727	1.2043e-12	4.44606e-11	538	PXK	54899
ENSG00000137449	-1.4103	4.48958	1.2376e-12	4.56054e-11	539	CPEB2	132864
ENSG00000153551	-1.04751	3.91096	1.35735e-12	4.96497e-11	543	CMTM7	112616
ENSG00000153714	-1.44183	3.3563	1.42012e-12	5.166e-11	546	LURAP1L	286343
ENSG00000165175	-1.27247	5.45902	1.45807e-12	5.29437e-11	547	MID1IP1	58526
ENSG00000169047	-1.06919	4.84143	1.49034e-12	5.39182e-11	549	IRS1	3667
ENSG00000231093	-1.32332	3.93076	1.5494e-12	5.5953e-11	550	TRMT1P1	347422
ENSG00000253810	-1.75311	1.93988	1.59738e-12	5.7581e-11	551	NA	NA
ENSG00000160200	-1.50933	4.83647	2.00499e-12	7.16243e-11	556	CBS	875
ENSG00000068028	-1.30968	4.48319	2.08034e-12	7.39259e-11	558	RASSF1	11186
ENSG00000182199	-1.3165	8.3272	2.19155e-12	7.75909e-11	561	SHMT2	6472
ENSG00000141738	-1.32214	5.77781	2.32474e-12	8.216e-11	562	GRB7	2886
ENSG00000048162	-1.00006	4.98262	2.91299e-12	1.02042e-10	567	NOP16	51491
ENSG00000116717	-1.39086	5.69447	3.17417e-12	1.10606e-10	570	GADD45A	1647
ENSG00000151012	-1.70488	8.50066	3.53062e-12	1.21957e-10	575	SLC7A11	23657
ENSG00000163584	-1.05503	5.16975	6.19181e-12	2.07739e-10	592	RPL22L1	200916
ENSG00000213530	-1.42889	2.61767	7.11783e-12	2.37205e-10	596	NA	NA
ENSG00000189334	-1.50804	5.99884	7.7602e-12	2.57317e-10	599	S100A14	57402
ENSG00000172005	-1.24362	5.75779	8.40229e-12	2.7676e-10	603	MAL	4118
ENSG00000197635	-1.10466	3.67576	9.45849e-12	3.07975e-10	610	DPP4	1803
ENSG00000103257	-1.27439	11.5744	9.98843e-12	3.24095e-10	612	SLC7A5	8140
ENSG00000175040	-1.24729	4.49006	1.10889e-11	3.56965e-10	617	CHST2	9435
ENSG00000115155	-1.92424	0.151172	1.12627e-11	3.61972e-10	618	OTOF	9381
ENSG00000164284	-1.22788	4.91576	1.13347e-11	3.63699e-10	619	GRPEL2	134266
ENSG00000183255	-1.0418	9.08884	1.14821e-11	3.67243e-10	621	PTTG1IP	754
ENSG00000169247	-1.2357	4.43201	1.25806e-11	3.998e-10	625	SH3TC2	79628
ENSG00000149948	-1.11747	5.06566	1.35142e-11	4.28101e-10	627	HMGA2	8091
ENSG00000140961	-1.68568	5.97907	1.40364e-11	4.43229e-10	629	OSGIN1	29948
ENSG00000115009	-1.76315	0.872174	1.48777e-11	4.66089e-10	634	CCL20	6364
ENSG00000166289	-2.1839	3.34556	1.57894e-11	4.92321e-10	637	PLEKHF1	79156
ENSG00000006704	-1.10474	5.76401	1.65611e-11	5.15574e-10	638	GTF2IRD1	9569
ENSG00000129474	-1.05551	8.28816	1.79888e-11	5.5827e-10	640	AJUBA	84962
ENSG00000242574	-1.61347	0.828099	1.97498e-11	6.10063e-10	643	HLA-DMB	3109
ENSG00000178764	-1.09489	6.12049	2.14968e-11	6.61046e-10	645	ZHX2	22882
ENSG00000109089	-1.21581	6.84506	2.15001e-11	6.61046e-10	646	CDR2L	30850
ENSG00000150782	-1.26198	6.38922	2.37153e-11	7.25782e-10	649	IL18	3606
ENSG00000146733	-1.11826	6.47528	2.41528e-11	7.38034e-10	650	PSPH	5723
ENSG00000182752	-2.51862	0.599317	2.46996e-11	7.53583e-10	651	PAPPA	5069
ENSG00000142627	-1.07233	7.96178	2.84193e-11	8.60462e-10	656	EPHA2	1969
ENSG00000175592	-1.54589	5.87511	2.91735e-11	8.81953e-10	657	FOSL1	8061
ENSG00000139269	-2.20095	4.0498	2.93479e-11	8.85878e-10	658	INHBE	83729
ENSG00000234311	-1.59673	0.930701	3.00833e-11	9.06699e-10	659	NA	NA
ENSG00000100253	-2.04161	-0.0586298	3.37922e-11	1.00929e-09	665	MIOX	55586
ENSG00000260877	-2.17784	0.949927	3.40388e-11	1.01513e-09	666	NA	NA
ENSG00000261122	-1.17638	2.89588	3.6761e-11	1.09304e-09	668	LINC02167	400533
ENSG00000099994	-1.57089	1.93397	3.82272e-11	1.12819e-09	673	SUSD2	56241
ENSG00000136155	-2.18027	5.09035	4.08734e-11	1.19915e-09	677	SCEL	8796
ENSG00000135925	-1.00013	3.82774	4.93257e-11	1.43863e-09	681	WNT10A	80326
ENSG00000031698	-1.06298	8.50309	5.06872e-11	1.47617e-09	682	SARS1	6301
ENSG00000134686	-1.02535	6.937	7.74126e-11	2.20598e-09	697	PHC2	1912
ENSG00000115594	-1.02137	6.92811	8.27669e-11	2.35518e-09	698	IL1R1	3554
ENSG00000175920	-1.45898	4.34622	8.65142e-11	2.45478e-09	700	DOK7	285489
ENSG00000138316	-1.01471	3.40241	1.0604e-10	2.94981e-09	714	ADAMTS14	140766
ENSG00000184985	-1.11526	5.69883	1.12118e-10	3.11452e-09	715	SORCS2	57537
ENSG00000268555	-1.88965	0.434361	1.13831e-10	3.15613e-09	716	NA	NA
ENSG00000248498	-1.59502	2.66897	1.22618e-10	3.38257e-09	720	ASNSP1	389652
ENSG00000146049	-1.23692	1.38915	1.28371e-10	3.53633e-09	721	KAAG1	353219
ENSG00000244144	-1.69848	0.220338	1.33996e-10	3.68109e-09	723	NA	NA
ENSG00000185262	-1.19055	4.70553	1.45567e-10	3.96214e-09	729	UBALD2	283991
ENSG00000111087	-1.69964	0.620598	1.79297e-10	4.78654e-09	744	GLI1	2735
ENSG00000197279	-1.26382	2.67945	1.87535e-10	4.98637e-09	747	ZNF165	7718
ENSG00000120254	-1.04148	6.66695	2.08254e-10	5.50045e-09	752	MTHFD1L	25902
ENSG00000164683	-1.64916	2.24092	2.13145e-10	5.62216e-09	753	HEY1	23462
ENSG00000272711	-1.55475	1.41727	2.33895e-10	6.14499e-09	756	NA	NA
ENSG00000133316	-1.05356	5.27337	2.444e-10	6.40406e-09	758	WDR74	54663
ENSG00000075643	-1.23868	4.09708	2.75922e-10	7.18264e-09	763	MOCOS	55034
ENSG00000074935	-1.04144	4.22833	2.95274e-10	7.62644e-09	769	TUBE1	51175
ENSG00000183929	-1.49074	1.96679	2.96001e-10	7.63529e-09	770	NA	NA
ENSG00000099812	-1.13173	6.82908	2.99019e-10	7.70313e-09	771	MISP	126353
ENSG00000163283	-1.77277	5.47249	3.16951e-10	8.08122e-09	779	ALPP	250
ENSG00000276170	-1.12811	3.30562	3.32455e-10	8.46567e-09	780	LOC101929494	101929494
ENSG00000245975	-1.64384	1.47725	3.80077e-10	9.60443e-09	786	LOC101928725	101928725
ENSG00000236683	-1.15633	1.78223	4.18546e-10	1.047e-08	794	NA	NA
ENSG00000183010	-1.63746	6.15038	4.56276e-10	1.13708e-08	797	PYCR1	5831
ENSG00000136999	-1.42692	2.46486	4.86682e-10	1.20379e-08	803	CCN3	4856
ENSG00000160214	-1.0072	5.69262	4.9531e-10	1.22058e-08	806	RRP1	8568
ENSG00000141741	-1.00592	8.78846	4.98586e-10	1.22713e-08	807	MIEN1	84299
ENSG00000111671	-1.05389	4.58941	5.10702e-10	1.25539e-08	808	NA	NA
ENSG00000215182	-2.24297	4.15859	5.13394e-10	1.26045e-08	809	MUC5AC	4586
ENSG00000255248	-1.66877	3.3047	5.3861e-10	1.3191e-08	811	MIR100HG	399959
ENSG00000249158	-1.4227	1.62495	6.70172e-10	1.61541e-08	824	PCDHA11	56138
ENSG00000168306	-1.81024	0.5708	7.17903e-10	1.72418e-08	827	ACOX2	8309
ENSG00000200087	-1.88645	0.459721	7.6421e-10	1.83097e-08	829	SNORA73B	26768
ENSG00000139725	-1.37493	4.16168	9.08686e-10	2.14861e-08	840	RHOF	54509
ENSG00000228262	-3.49839	1.86277	9.50463e-10	2.23939e-08	843	NA	NA
ENSG00000251669	-1.0689	2.68953	1.12691e-09	2.6148e-08	856	FAM86EP	348926
ENSG00000181577	-1.23183	3.10406	1.40404e-09	3.2091e-08	869	C6orf223	221416
ENSG00000177192	-1.08812	5.23603	1.58231e-09	3.58356e-08	877	PUS1	80324
ENSG00000115963	-1.14466	6.71835	1.63305e-09	3.68586e-08	880	RND3	390
ENSG00000224032	-1.08643	3.69238	1.93047e-09	4.29855e-08	892	NA	NA
ENSG00000104907	-1.23838	4.59026	2.12784e-09	4.70636e-08	898	TRMT1	55621
ENSG00000162511	-1.56531	1.15048	2.27894e-09	5.02378e-08	901	LAPTM5	7805
ENSG00000137331	-1.13957	3.48771	2.34013e-09	5.13588e-08	905	IER3	8870
ENSG00000248641	-1.20969	4.35451	2.48158e-09	5.42832e-08	908	NA	NA
ENSG00000268621	-1.75098	2.2967	2.62871e-09	5.73751e-08	910	IGFL2-AS1	645553
ENSG00000187840	-1.49912	6.11273	2.7614e-09	5.98765e-08	916	EIF4EBP1	1978
ENSG00000113083	-1.10388	3.91166	3.43542e-09	7.36076e-08	927	LOX	4015
ENSG00000272931	-1.28298	1.41284	3.97806e-09	8.42347e-08	938	NA	NA
ENSG00000273812	-1.5541	-0.491155	4.96662e-09	1.03187e-07	956	NA	NA
ENSG00000106772	-1.64198	1.95886	5.24521e-09	1.08408e-07	961	PRUNE2	158471
ENSG00000169903	-1.92735	2.52422	5.41801e-09	1.11747e-07	963	TM4SF4	7104
ENSG00000171206	-1.01577	5.41018	5.66692e-09	1.16518e-07	966	TRIM8	81603
ENSG00000008513	-1.02999	6.40577	6.22433e-09	1.26798e-07	975	ST3GAL1	6482
ENSG00000262135	-1.23706	4.38094	6.32406e-09	1.28434e-07	978	GARS1P1	100419764
ENSG00000135373	-1.04819	5.25628	6.37048e-09	1.29245e-07	979	EHF	26298
ENSG00000144579	-1.0225	6.44225	6.43634e-09	1.30315e-07	981	CTDSP1	58190
ENSG00000182704	-1.0203	7.10033	7.65706e-09	1.52542e-07	997	TSKU	25987
ENSG00000141736	-1.00297	10.8172	7.75029e-09	1.54245e-07	998	ERBB2	2064
ENSG00000138207	-1.03422	1.68354	7.93354e-09	1.57734e-07	999	RBP4	5950
ENSG00000170579	-1.31912	3.02069	8.34866e-09	1.6516e-07	1004	DLGAP1	9229
ENSG00000156466	-1.24893	0.182149	1.26275e-08	2.42092e-07	1036	GDF6	392255
ENSG00000164761	-1.33524	5.50911	1.43171e-08	2.70567e-07	1051	TNFRSF11B	4982
ENSG00000125850	-1.00106	3.18812	1.44057e-08	2.71983e-07	1052	OVOL2	58495
ENSG00000149043	-3.0233	4.92821	1.58361e-08	2.97575e-07	1057	SYT8	90019
ENSG00000104490	-1.12184	3.50082	1.68478e-08	3.13618e-07	1067	NCALD	83988
ENSG00000166825	-1.23333	3.92115	1.88788e-08	3.48486e-07	1076	ANPEP	290
ENSG00000184828	-1.21761	2.46726	1.92044e-08	3.54168e-07	1077	ZBTB7C	201501
ENSG00000108602	-1.41693	5.14617	2.12899e-08	3.89017e-07	1087	ALDH3A1	218
ENSG00000271605	-1.13555	3.51567	2.23696e-08	4.065e-07	1093	MILR1	284021
ENSG00000267333	-1.78266	3.71613	2.27819e-08	4.13614e-07	1094	NA	NA
ENSG00000170442	-1.49046	1.06363	2.90737e-08	5.20236e-07	1110	KRT86	3892
ENSG00000228797	-1.29506	3.99847	2.91018e-08	5.2027e-07	1111	NA	NA
ENSG00000156453	-1.31048	6.74324	3.07134e-08	5.47112e-07	1115	PCDH1	5097
ENSG00000176812	-1.05387	2.94873	3.71876e-08	6.50194e-07	1136	NA	NA
ENSG00000111981	-1.07346	2.94214	3.7621e-08	6.56397e-07	1138	ULBP1	80329
ENSG00000225814	-1.31355	1.4929	3.90466e-08	6.79705e-07	1141	NA	NA
ENSG00000141391	-1.25991	2.64553	3.98657e-08	6.9154e-07	1145	PRELID3A	10650
ENSG00000135480	-1.0163	9.41546	4.60195e-08	7.88645e-07	1159	KRT7	3855
ENSG00000232956	-1.07105	4.8206	4.87792e-08	8.29497e-07	1168	SNHG15	285958
ENSG00000069812	-1.32664	3.39192	5.10453e-08	8.62128e-07	1176	HES2	54626
ENSG00000086570	-1.46536	1.79552	6.15376e-08	1.0177e-06	1201	FAT2	2196
ENSG00000168453	-1.20565	4.25265	6.38984e-08	1.05149e-06	1207	HR	55806
ENSG00000261371	-2.30789	0.315897	6.94883e-08	1.13595e-06	1215	PECAM1	5175
ENSG00000113448	-1.12561	7.27783	8.08413e-08	1.30236e-06	1232	PDE4D	5144
ENSG00000128918	-1.37593	2.3728	8.51087e-08	1.36545e-06	1238	ALDH1A2	8854
ENSG00000104980	-1.01539	5.47404	8.73036e-08	1.39544e-06	1242	TIMM44	10469
ENSG00000157765	-1.02418	7.8197	9.40927e-08	1.49152e-06	1253	SLC34A2	10568
ENSG00000137440	-1.00121	5.66234	9.86931e-08	1.5607e-06	1256	FGFBP1	9982
ENSG00000003989	-1.06057	5.16651	1.02073e-07	1.60521e-06	1263	SLC7A2	6542
ENSG00000187699	-1.11013	3.8131	1.02797e-07	1.61403e-06	1265	C2orf88	84281
ENSG00000169908	-1.16423	5.87291	1.2291e-07	1.88512e-06	1295	TM4SF1	4071
ENSG00000153976	-1.26269	-0.214167	1.26813e-07	1.94198e-06	1297	HS3ST3A1	9955
ENSG00000213338	-2.20378	-0.356102	1.3648e-07	2.07721e-06	1305	NA	NA
ENSG00000166750	-1.26893	5.56549	1.53938e-07	2.32511e-06	1315	SLFN5	162394
ENSG00000248394	-1.39999	2.91502	1.56466e-07	2.3615e-06	1316	NA	NA
ENSG00000107731	-1.65509	4.85057	1.5967e-07	2.40437e-06	1319	UNC5B	219699
ENSG00000272092	-1.30983	0.111875	1.59991e-07	2.40738e-06	1320	NA	NA
ENSG00000196453	-1.01355	4.66199	1.7098e-07	2.55915e-06	1327	ZNF777	27153
ENSG00000128298	-1.06545	4.42086	1.72017e-07	2.57081e-06	1329	BAIAP2L2	80115
ENSG00000258602	-1.07969	0.901076	1.89979e-07	2.82438e-06	1336	LINC01629	105370578
ENSG00000155850	-1.11271	7.41936	2.08458e-07	3.07379e-06	1347	SLC26A2	1836
ENSG00000099875	-1.05439	7.43283	2.1934e-07	3.22229e-06	1352	MKNK2	2872
ENSG00000137731	-1.44245	2.99253	2.50892e-07	3.64271e-06	1368	FXYD2	486
ENSG00000204894	-1.19331	3.01208	2.88504e-07	4.12249e-06	1390	NA	NA
ENSG00000160256	-1.18963	3.35422	3.05712e-07	4.35273e-06	1395	FAM207A	85395
ENSG00000278864	-1.04575	3.39421	3.18075e-07	4.51903e-06	1398	NA	NA
ENSG00000185052	-1.48906	0.561444	3.22647e-07	4.57418e-06	1401	SLC24A3	57419
ENSG00000246640	-1.15876	0.958335	3.41123e-07	4.79504e-06	1413	PICART1	284080
ENSG00000112562	-1.00111	2.92343	4.05053e-07	5.58691e-06	1440	SMOC2	64094
ENSG00000176933	-1.09765	1.38368	4.07854e-07	5.61386e-06	1443	NA	NA
ENSG00000223749	-1.1921	1.18843	4.17481e-07	5.73049e-06	1447	NA	NA
ENSG00000177103	-1.0033	3.79307	4.67929e-07	6.37527e-06	1457	DSCAML1	57453
ENSG00000179715	-1.00075	2.12461	5.84247e-07	7.81435e-06	1485	PCED1B	91523
ENSG00000132613	-1.00513	5.3444	6.21639e-07	8.26992e-06	1493	MTSS2	92154
ENSG00000174718	-1.43876	7.31433	6.39945e-07	8.4907e-06	1497	RESF1	55196
ENSG00000274026	-1.27843	0.957652	6.42985e-07	8.52535e-06	1498	FAM27E3	100131997
ENSG00000101198	-1.18803	-0.0326351	6.85233e-07	9.03125e-06	1507	NKAIN4	128414
ENSG00000147804	-1.06998	4.87936	7.58348e-07	9.88989e-06	1523	SLC39A4	55630
ENSG00000232260	-1.14286	1.70478	8.34083e-07	1.07715e-05	1538	NA	NA
ENSG00000256518	-1.07427	0.318145	8.46842e-07	1.0915e-05	1541	NA	NA
ENSG00000106948	-1.09424	4.27601	8.54938e-07	1.1005e-05	1543	AKNA	80709
ENSG00000163661	-2.86132	4.1795	8.60343e-07	1.10603e-05	1545	PTX3	5806
ENSG00000260834	-1.55295	0.165181	8.68405e-07	1.11495e-05	1547	NA	NA
ENSG00000236554	-1.75537	2.47255	9.06438e-07	1.15745e-05	1555	ASNSP3	100423061
ENSG00000145194	-1.01232	3.45121	9.60156e-07	1.21701e-05	1567	ECE2	9718
ENSG00000152409	-1.04548	5.91652	1.01456e-06	1.28188e-05	1572	JMY	133746
ENSG00000125826	-1.10773	7.1873	1.08709e-06	1.36743e-05	1579	RBCK1	10616
ENSG00000226180	-1.43404	0.616224	1.15626e-06	1.44619e-05	1588	LOC100129215	100129215
ENSG00000133328	-1.10954	0.517764	1.17765e-06	1.46925e-05	1592	PLAAT2	54979
ENSG00000258440	-1.03562	4.80644	1.2352e-06	1.53238e-05	1601	NA	NA
ENSG00000216306	-1.4281	0.222955	1.23757e-06	1.53385e-05	1602	KRT19P2	160313
ENSG00000278619	-1.04913	2.53883	1.23991e-06	1.53439e-05	1605	MRM1	79922
ENSG00000137309	-1.11661	8.18324	1.28667e-06	1.58339e-05	1614	HMGA1	3159
ENSG00000222047	-1.34968	-0.0126729	1.33186e-06	1.63494e-05	1618	C10orf55	414236
ENSG00000145002	-1.2967	1.3374	1.37937e-06	1.68191e-05	1628	FAM86B2	653333
ENSG00000236453	-1.36339	-0.36639	1.43619e-06	1.74469e-05	1635	NA	NA
ENSG00000255815	-1.13534	3.61251	1.46562e-06	1.77717e-05	1638	KRT8P11	347265
ENSG00000283154	-1.00555	2.26984	1.73467e-06	2.06806e-05	1666	NA	NA
ENSG00000259339	-1.3082	2.73055	1.77175e-06	2.10344e-05	1673	NA	NA
ENSG00000128283	-1.23786	3.98913	2.94303e-06	3.30999e-05	1766	CDC42EP1	11135
ENSG00000134955	-1.06262	5.29548	3.24127e-06	3.61066e-05	1783	SLC37A2	219855
ENSG00000258521	-1.92202	-0.287088	3.34451e-06	3.71317e-05	1789	NA	NA
ENSG00000227039	-1.01996	0.935535	3.45235e-06	3.80947e-05	1800	ITGB2-AS1	100505746
ENSG00000112559	-1.09668	2.96937	3.7512e-06	4.10174e-05	1816	MDFI	4188
ENSG00000230932	-1.82656	0.437381	4.09129e-06	4.42599e-05	1836	NA	NA
ENSG00000105327	-1.19475	2.41231	4.13059e-06	4.46365e-05	1838	BBC3	27113
ENSG00000267938	-1.40352	1.10201	4.14418e-06	4.47104e-05	1841	NA	NA
ENSG00000180066	-1.09675	1.44761	4.28638e-06	4.60943e-05	1847	NA	NA
ENSG00000276136	-1.14895	-0.352462	4.70021e-06	5.00835e-05	1864	NA	NA
ENSG00000178093	-1.0502	0.733927	4.80328e-06	5.10995e-05	1867	TSSK6	83983
ENSG00000204584	-1.26713	2.28864	4.84824e-06	5.14675e-05	1871	NA	NA
ENSG00000257588	-1.37822	-0.111169	5.26216e-06	5.54467e-05	1885	AQP5-AS1	101927318
ENSG00000180210	-1.65338	1.13747	5.49977e-06	5.76445e-05	1895	F2	2147
ENSG00000234593	-1.29305	-0.730421	5.80886e-06	6.05011e-05	1907	KAZN-AS1	105376762
ENSG00000148204	-1.31576	-0.511536	9.82749e-06	9.68703e-05	2015	CRB2	286204
ENSG00000271232	-1.09575	1.36447	1.10957e-05	0.000107399	2052	NA	NA
ENSG00000079215	-1.02595	1.45976	1.13945e-05	0.000109916	2059	SLC1A3	6507
ENSG00000187486	-1.10685	0.941136	1.19154e-05	0.000114331	2070	KCNJ11	3767
ENSG00000029534	-1.15703	5.59781	1.19375e-05	0.000114487	2071	ANK1	286
ENSG00000267751	-1.65503	0.158235	1.19534e-05	0.000114584	2072	BSG-AS1	105372233
ENSG00000174059	-1.41807	1.11417	1.20509e-05	0.000115463	2073	CD34	947
ENSG00000186832	-2.53598	2.87097	1.20899e-05	0.000115669	2076	KRT16	3868
ENSG00000225778	-1.33161	0.244559	1.2478e-05	0.000118924	2084	PROSER2-AS1	219731
ENSG00000232774	-1.03609	3.84782	1.26404e-05	0.000120241	2088	FLJ22447	400221
ENSG00000165655	-1.10861	3.40795	1.48454e-05	0.000139282	2117	ZNF503	84858
ENSG00000233440	-1.17419	0.559508	1.56424e-05	0.000145864	2130	NA	NA
ENSG00000270304	-1.26079	0.937613	1.56618e-05	0.000145976	2131	NA	NA
ENSG00000204174	-1.02527	0.907955	1.59153e-05	0.000147991	2136	NPY4R	5540
ENSG00000089356	-1.84683	7.75343	1.80924e-05	0.000166289	2161	FXYD3	5349
ENSG00000253540	-1.0418	1.50334	1.8252e-05	0.000167447	2165	NA	NA
ENSG00000163393	-1.02849	4.07253	1.86463e-05	0.00017082	2168	SLC22A15	55356
ENSG00000222365	-2.57387	0.156322	1.88155e-05	0.00017198	2173	SNORD12B	100113393
ENSG00000268460	-1.71326	0.866656	2.46912e-05	0.000218157	2248	LOC93429	93429
ENSG00000227706	-1.22208	0.0651911	2.73429e-05	0.00023757	2286	NA	NA
ENSG00000232759	-1.22868	2.36327	2.74632e-05	0.000238511	2287	LOC100506178	100506178
ENSG00000144485	-1.16325	2.28203	2.76926e-05	0.000240188	2290	HES6	55502
ENSG00000169435	-1.02823	4.98099	2.81227e-05	0.000243387	2295	RASSF6	166824
ENSG00000260953	-2.14958	0.769693	3.03248e-05	0.00026029	2314	NA	NA
ENSG00000187017	-1.11746	2.28608	4.02102e-05	0.00033305	2398	ESPN	83715
ENSG00000254392	-1.43889	-0.146033	4.02427e-05	0.000333181	2399	LOC100422267	100422267
ENSG00000205420	-1.16782	2.38748	4.19572e-05	0.00034579	2410	KRT6A	3853
ENSG00000105963	-1.23533	3.29869	4.27978e-05	0.000351712	2416	ADAP1	11033
ENSG00000128923	-1.00253	6.48893	5.98227e-05	0.000470574	2525	MINDY2	54629
ENSG00000149150	-1.00006	1.49862	5.98519e-05	0.000470617	2526	SLC43A1	8501
ENSG00000229875	-1.34841	0.347283	6.4177e-05	0.00049997	2549	NA	NA
ENSG00000264717	-1.16784	0.528313	6.41891e-05	0.00049997	2550	NPY4R2	100996758
ENSG00000235523	-2.36159	-0.551466	6.78179e-05	0.000523717	2572	NA	NA
ENSG00000249266	-1.29444	0.80083	7.20059e-05	0.000551342	2594	NA	NA
ENSG00000226161	-1.55865	0.124878	7.89873e-05	0.000598796	2620	NA	NA
ENSG00000005001	-1.53281	4.52749	8.97913e-05	0.000668203	2669	PRSS22	64063
ENSG00000283445	-1.07598	1.2784	9.08584e-05	0.000674375	2676	NA	NA
ENSG00000186198	-1.05338	-0.228552	0.000103206	0.000753351	2721	SLC51B	123264
ENSG00000135477	-1.41952	0.838267	0.000105826	0.000769367	2732	KRT87P	85349
ENSG00000230937	-3.79592	3.82411	0.000123657	0.000878425	2796	MIR205HG	642587
ENSG00000171401	-1.62626	3.77421	0.000143602	0.00100289	2844	KRT13	3860
ENSG00000182057	-1.2326	1.16462	0.000147854	0.00102717	2859	NA	NA
ENSG00000241635	-1.20954	2.64644	0.000155113	0.00107086	2877	UGT1A1	54658
ENSG00000272899	-1.18737	0.877986	0.000165922	0.00113444	2905	ATP6V1FNB	100130705
ENSG00000261068	-1.39732	1.39757	0.000173309	0.00117918	2919	NA	NA
ENSG00000271447	-1.54757	1.41927	0.000177651	0.00120674	2924	MMP28	79148
ENSG00000196497	-1.04458	0.964083	0.000180053	0.0012218	2927	IPO4	79711
ENSG00000264769	-1.44119	0.339475	0.000183394	0.00124193	2933	NA	NA
ENSG00000198732	-1.04587	2.295	0.000185867	0.00125781	2935	SMOC1	64093
ENSG00000269113	-1.32007	0.924152	0.000186021	0.00125843	2936	TRABD2B	388630
ENSG00000272933	-1.20152	0.184127	0.000190135	0.00128233	2945	NA	NA
ENSG00000213363	-1.11672	1.16481	0.000197057	0.00132228	2960	RPS3P6	645000
ENSG00000257855	-1.24537	-0.16585	0.00021897	0.00144204	3016	LOC101059974	101059974
ENSG00000273729	-1.18602	-0.113123	0.000243768	0.0015833	3058	NA	NA
ENSG00000240476	-1.35902	1.97088	0.000245667	0.00159355	3062	NA	NA
ENSG00000225328	-1.51862	-0.383457	0.000250082	0.00161697	3071	NA	NA
ENSG00000260628	-1.25701	-0.0678026	0.000263774	0.0016944	3092	NA	NA
ENSG00000232883	-1.04722	1.12428	0.000265334	0.00170222	3096	RPLP0P5	643779
ENSG00000135116	-1.11951	3.37561	0.000271419	0.00173621	3105	HRK	8739
ENSG00000198691	-1.08901	3.47407	0.000284576	0.0018064	3129	ABCA4	24
ENSG00000200534	-1.28343	-0.00925898	0.000287334	0.00182042	3135	SNORA33	594839
ENSG00000268812	-1.36381	-0.114455	0.000290616	0.0018342	3147	LIF-AS2	91370
ENSG00000224057	-1.62776	-0.0862335	0.000294013	0.00185269	3152	EGFR-AS1	100507500
ENSG00000217026	-1.32059	0.452317	0.000295156	0.0018593	3153	RPL10P1	100288252
ENSG00000160179	-1.35866	4.45582	0.000303026	0.00190345	3162	ABCG1	9619
ENSG00000142765	-1.00183	4.64577	0.000317223	0.00197699	3187	SYTL1	84958
ENSG00000254343	-1.22455	0.615215	0.000347385	0.00213681	3229	NA	NA
ENSG00000273243	-1.33811	0.493382	0.000353111	0.00216733	3236	NA	NA
ENSG00000233155	-1.11609	3.85898	0.000412598	0.00247808	3307	NA	NA
ENSG00000250033	-1.71404	2.1844	0.000423777	0.0025345	3321	SLC7A11-AS1	641364
ENSG00000104044	-1.09124	-0.214385	0.000425244	0.00254097	3324	OCA2	4948
ENSG00000267681	-1.04334	0.267169	0.000456074	0.00270082	3354	NA	NA
ENSG00000234594	-1.62336	0.114895	0.000461468	0.00272302	3366	NA	NA
ENSG00000175164	-1.4212	4.82411	0.000513021	0.00297681	3423	ABO	28
ENSG00000242435	-1.06121	1.57425	0.000572855	0.00326486	3485	UPK3BP1	107080637
ENSG00000185633	-1.49292	0.773732	0.00062129	0.00350073	3525	NDUFA4L2	56901
ENSG00000274414	-1.29906	0.0277593	0.000669249	0.00373389	3560	NA	NA
ENSG00000223619	-1.03513	1.95231	0.000785398	0.00429031	3636	MTCO1P17	107075222
ENSG00000150051	-1.07539	-0.272791	0.000797018	0.0043502	3639	MKX	283078
ENSG00000057657	-1.46851	0.102325	0.000965478	0.00509196	3766	PRDM1	639
ENSG00000231112	-1.31454	0.315289	0.000991093	0.00520632	3781	MTHFD2P3	106481665
ENSG00000128645	-1.02208	-0.105731	0.0010692	0.00553953	3833	HOXD1	3231
ENSG00000273366	-1.23356	0.330749	0.00107493	0.00555706	3842	NA	NA
ENSG00000125538	-1.26234	0.48741	0.00117967	0.00601866	3893	IL1B	3553
ENSG00000259449	-1.0228	0.672654	0.00136581	0.00679552	3992	NIFKP8	642907
ENSG00000166523	-1.45642	5.48426	0.0013811	0.00686298	3997	CLEC4E	26253
ENSG00000106927	-1.12383	1.10993	0.0014765	0.00726388	4037	AMBP	259
ENSG00000229821	-1.05721	1.27076	0.00158876	0.00772298	4085	NA	NA
ENSG00000235529	-1.66009	0.399745	0.00171889	0.00826848	4129	AGAP1-IT1	100506749
ENSG00000261140	-1.2063	-0.203508	0.00208657	0.00970041	4272	NA	NA
ENSG00000106541	-1.50637	6.4642	0.00208871	0.00970657	4274	AGR2	10551
ENSG00000163083	-1.03699	5.42117	0.0021649	0.0100068	4297	INHBB	3625
ENSG00000250509	-2.50652	-0.992505	0.00221196	0.0101958	4309	NA	NA
ENSG00000135960	-1.04163	-0.198916	0.00236012	0.0107466	4362	EDAR	10913
ENSG00000237938	-1.0325	-0.0582554	0.00242265	0.0109835	4381	NA	NA
ENSG00000253171	-1.34937	0.334316	0.0027251	0.0121223	4465	NA	NA
ENSG00000253313	-1.14304	1.60546	0.00275228	0.0122076	4478	C1orf210	149466
ENSG00000238273	-1.16016	1.37246	0.00281753	0.0124576	4492	NA	NA
ENSG00000199094	-1.05424	-0.188159	0.00306481	0.013367	4554	MIR30C2	407032
ENSG00000243224	-1.1096	-0.134505	0.0031454	0.0136585	4574	LOC101929054	101929054
ENSG00000243945	-2.42485	-0.261699	0.00336007	0.0144673	4613	NA	NA
ENSG00000205863	-1.01435	-1.12961	0.00348997	0.0149167	4647	C1QTNF9B	387911
ENSG00000161609	-1.52785	0.699316	0.00349082	0.0149171	4648	KASH5	147872
ENSG00000116774	-1.02152	-0.0658026	0.00349855	0.0149469	4649	OLFML3	56944
ENSG00000250656	-1.48063	1.69985	0.00357548	0.0152179	4666	NA	NA
ENSG00000209482	-1.01087	-0.134606	0.00383724	0.0161166	4729	SNORD83A	116937
ENSG00000250366	-4.67548	4.0976	0.00415449	0.0171754	4804	TUNAR	100507043
ENSG00000214211	-1.05513	0.14721	0.00428944	0.0176475	4827	CTAGE14P	401018
ENSG00000237289	-3.22411	1.23459	0.0043164	0.01774	4832	CKMT1B	1159
ENSG00000167608	-1.11812	0.211507	0.00493738	0.0197555	4964	TMC4	147798
ENSG00000262979	-4.67538	-0.825298	0.00523562	0.020687	5026	NA	NA
ENSG00000142149	-2.33881	1.81748	0.00532038	0.0209254	5050	HUNK	30811
ENSG00000176125	-1.24549	-0.0420154	0.00539444	0.0211626	5062	UFSP1	402682
ENSG00000204949	-1.98439	-0.590834	0.00547562	0.0214215	5077	FAM83A-AS1	100131726
ENSG00000259500	-1.11074	0.0912273	0.00566861	0.0220203	5113	NA	NA
ENSG00000151789	-1.4322	1.85466	0.00605588	0.0232609	5171	ZNF385D	79750
ENSG00000216588	-1.00254	1.58002	0.00654228	0.024751	5250	IGSF23	147710
ENSG00000251442	-1.23345	-0.0780064	0.00755129	0.0278263	5390	NA	NA
ENSG00000259293	-1.27922	0.152554	0.00876954	0.0315202	5526	LIPC-AS1	101928694
ENSG00000253178	-1.05234	0.38687	0.00888997	0.0318896	5537	NA	NA
ENSG00000254438	-2.24787	0.0443774	0.00892711	0.0320041	5540	LINC02683	101928132
ENSG00000228626	-2.55331	-0.538739	0.00893159	0.0320041	5542	NA	NA
ENSG00000224093	-2.24788	-0.590873	0.00941614	0.0334448	5592	NA	NA
ENSG00000186847	-1.60451	2.49466	0.00993561	0.0348778	5658	KRT14	3861
ENSG00000246526	-1.08705	0.0301058	0.00995052	0.0349036	5662	LINC02481	339988
ENSG00000130487	-2.55314	0.95738	0.0101223	0.0353667	5684	KLHDC7B	113730
ENSG00000136859	-1.22464	2.77579	0.0102082	0.0355959	5696	ANGPTL2	23452
ENSG00000171658	-1.21546	5.7792	0.0105283	0.0364945	5730	NMRAL2P	344887
ENSG00000241388	-1.66327	1.41409	0.0108334	0.0373501	5761	HNF1A-AS1	283460
ENSG00000258088	-1.4104	-0.397008	0.0112699	0.0385936	5800	NA	NA
ENSG00000181634	-2.97031	2.46574	0.0127418	0.042663	5932	TNFSF15	9966
ENSG00000235644	-1.05394	0.00660456	0.015288	0.0495593	6127	RPL10P5	644911
ENSG00000172818	-1.35365	1.62488	0.01544	0.0499536	6138	OVOL1	5017
ENSG00000257542	-2.15052	-0.578321	0.0154423	0.0499536	6140	OR7E47P	26628

## Sheet: Table S9
Supplementary Table S9 | The list of KEGG pathway of differentially expressed genes in PRELP-overexpressed OVTOKO cells.
ID	Description	GeneRatio	P-value	FDR	GeneID
hsa04060	Cytokine-cytokine receptor interaction	34/592	5.47452e-08	1.46948e-05	353500/656/149233/3595/1435/7042/7850/10913/3553/3625/7852/3623/6372/6374/1436/654/3624/10344/1438/4982/338376/3590/94/10220/51561/83729/1489/58191/4804/10148/9518/7040/3560/3588
hsa04512	ECM-receptor interaction	20/592	6.02163e-06	0.000808166	3339/1298/3918/6382/3694/2335/80144/6696/3673/7060/7148/1297/3679/3674/3690/1277/1101/3691/3909/1291
hsa04151	PI3K-Akt signaling pathway	46/592	0.000118063	0.0105635	1298/8503/1435/3918/3694/2066/2335/3667/2261/6696/1950/3673/7060/1436/8817/2324/7148/7422/1297/1902/3481/2785/572/5526/80310/54541/118788/57121/3164/3679/5228/3674/3690/4804/1277/1101/3691/3909/2788/3643/3718/9170/4909/3560/5155/1291
hsa04514	Cell adhesion molecules	20/592	0.000264814	0.0168052	6402/6382/5010/3134/3105/3133/3109/3108/54413/9075/29126/64115/1272/9071/4756/3683/999/1013/8506/5819
hsa04974	Protein digestion and absorption	16/592	0.000336194	0.0168052	10136/1296/1298/480/6546/1290/1297/136227/5646/3784/486/1308/9056/23428/1277/1291
hsa04940	Type I diabetes mellitus	7/592	0.000375645	0.0168052	3553/1363/3134/3105/3133/3109/3108
hsa04640	Hematopoietic cell lineage	12/592	0.000494268	0.0189531	1435/7850/3553/7037/3673/1436/3109/3108/1438/3590/3674/3690
hsa05322	Systemic lupus erythematosus	14/592	0.00058808	0.0191135	440689/8370/554313/8349/8347/8334/8353/8294/85236/8341/3109/3108/716/54145
hsa05332	Graft-versus-host disease	6/592	0.000640864	0.0191135	3553/3134/3105/3133/3109/3108
hsa05410	Hypertrophic cardiomyopathy	16/592	0.000724963	0.0194595	7042/6546/3694/1674/9254/7134/3673/1906/3679/489/3674/3690/27092/3691/7040/7137
hsa04510	Focal adhesion	32/592	0.00107282	0.0261789	1298/8503/3918/3694/2335/5602/6696/1950/3673/7060/2324/7148/7422/1297/857/572/80310/3679/5228/56924/106821730/91807/3674/3690/1277/1101/3691/3909/6714/5582/5155/1291
hsa05330	Allograft rejection	5/592	0.00188877	0.0422487	3134/3105/3133/3109/3108
hsa05414	Dilated cardiomyopathy	15/592	0.00291052	0.0571336	7042/6546/3694/1674/9254/7134/3673/3679/489/3674/3690/27092/3691/7040/7137
hsa05320	Autoimmune thyroid disease	5/592	0.00317025	0.0571336	3134/3105/3133/3109/3108
hsa05321	Inflammatory bowel disease	9/592	0.00319276	0.0571336	149233/3595/7042/3553/3109/3108/51561/4772/7040
hsa04360	Axon guidance	28/592	0.00352042	0.0590597	54361/8503/10500/64218/7852/2043/6405/56920/6091/2047/2049/84448/8633/57556/816/10371/6469/55558/1808/54961/64221/219699/27289/56924/106821730/4756/1949/6714
hsa00410	beta-Alanine metabolism	8/592	0.00467858	0.0703115	8310/219/57571/51380/35/4329/18/224
hsa05323	Rheumatoid arthritis	12/592	0.00486425	0.0703115	1435/7042/525/3553/6372/6374/3109/3108/7422/51561/3683/7040
hsa00592	alpha-Linolenic acid metabolism	5/592	0.00497695	0.0703115	151056/8310/9415/255189/8605
hsa00591	Linoleic acid metabolism	5/592	0.00740831	0.0960436	151056/1559/255189/1544/8605
hsa04960	Aldosterone-regulated sodium reabsorption	8/592	0.007514	0.0960436	8503/480/3667/486/9351/3291/3643/5582
hsa05412	Arrhythmogenic right ventricular cardiomyopathy	12/592	0.00788497	0.0962042	6546/3694/1674/9254/3673/6932/3679/489/3674/3690/27092/3691
hsa00561	Glycerolipid metabolism	11/592	0.00995462	0.116175	11343/1608/154141/56895/231/219/57104/84649/196051/224/9388
hsa00340	Histidine metabolism	5/592	0.010559	0.117039	219/57571/3034/224/10841
hsa05144	Malaria	7/592	0.0111917	0.117039	7042/6382/3553/7060/4035/3683/7040
hsa04145	Phagosome	19/592	0.0115464	0.117039	23673/338382/525/22925/7037/3673/7060/3134/3105/3133/3109/3108/4481/79861/11151/3690/9902/81035/10382
hsa04015	Rap1 signaling pathway	27/592	0.0120065	0.117039	8503/1435/375189/2261/1950/64411/1436/8817/2324/7422/9732/1902/80310/57121/5228/3683/999/3674/3690/4804/5608/23236/6714/3643/9170/5582/5155
hsa04911	Insulin secretion	12/592	0.0122087	0.117039	480/27094/816/3767/486/3778/27345/23236/6616/5864/54795/5582
hsa04310	Wnt signaling pathway	23/592	0.0127432	0.11795	56998/54361/4919/57216/7483/5602/27123/6932/5467/23500/816/8326/64840/6422/7088/4316/10023/85407/50964/147111/4772/23236/5582
hsa05204	Chemical carcinogenesis - DNA adducts	8/592	0.0139583	0.12489	2947/2941/1577/1559/1543/1544/6817/374875
hsa00590	Arachidonic acid metabolism	9/592	0.0158772	0.132222	151056/2053/5742/1559/2877/255189/242/8605/2678
hsa04923	Regulation of lipolysis in adipocytes	9/592	0.0158772	0.132222	8503/4881/3667/11343/5742/57104/8660/3643/3991
hsa04919	Thyroid hormone signaling pathway	19/592	0.0168656	0.132222	54361/8503/480/5333/116931/10231/2099/6567/572/486/9882/1734/489/7067/3690/23236/6714/4854/5582
hsa04929	GnRH secretion	10/592	0.0171163	0.132222	8503/3814/6696/2550/2852/3767/3709/2100/23236/5582
hsa00982	Drug metabolism - cytochrome P450	7/592	0.0172407	0.132222	2947/2330/2329/2941/1577/1559/1544
hsa04727	GABAergic synapse	12/592	0.0181542	0.135361	2563/10991/2550/2570/2785/6539/23710/18/6714/57468/2788/5582
hsa04014	Ras signaling pathway	27/592	0.0199768	0.140249	8503/1435/2261/5602/1950/1436/8817/2324/8831/7422/10156/4303/3481/2785/572/80310/5228/56924/106821730/255189/4804/2788/3643/8605/4909/5582/5155
hsa04061	Viral protein interaction with cytokine and cytokine receptor	8/592	0.0200478	0.140249	1435/7852/6372/6374/1436/10344/3560/3588
hsa04972	Pancreatic secretion	11/592	0.0203774	0.140249	10136/480/5646/3784/486/3778/3709/489/23236/9545/5582
hsa04978	Mineral absorption	9/592	0.0218001	0.14629	480/6546/30061/538/2495/341208/486/540/4502
hsa04810	Regulation of actin cytoskeleton	28/592	0.0244323	0.156981	8503/375189/7852/3694/2335/2261/1950/3673/10788/8817/9459/1902/2147/54961/80310/57121/3679/56924/106821730/3683/3687/91807/3674/3690/3691/6714/9170/5155
hsa04750	Inflammatory mediator regulation of TRP channels	14/592	0.0248533	0.156981	8503/3553/5602/816/9311/3709/255189/162514/40/5608/23236/6714/8605/5582
hsa00770	Pantothenate and CoA biosynthesis	5/592	0.0251477	0.156981	8875/219/586/51380/224
hsa04020	Calcium signaling pathway	22/592	0.0274563	0.167496	5724/6546/7852/2066/5333/4485/7134/2261/1950/8817/2324/7422/816/80228/80310/57118/3709/91807/489/23236/5582/5155
hsa05146	Amoebiasis	13/592	0.0284324	0.169597	8503/3918/338382/7042/7850/3553/2335/384/1277/3909/23236/7040/5582
hsa04933	AGE-RAGE signaling pathway in diabetic complications	15/592	0.0320091	0.182581	8503/2152/7042/3553/2335/5333/5602/1958/1906/5292/7422/1277/4772/23236/7040
hsa04613	Neutrophil extracellular trap formation	18/592	0.0324022	0.182581	8503/440689/8370/554313/8349/8347/8334/8353/8294/85236/8341/3683/3674/3690/23236/6714/5582/54145
hsa04010	MAPK signaling pathway	34/592	0.0326498	0.182581	1435/7042/3553/2066/9254/1849/2261/5602/1950/1436/8817/2324/7422/1850/3481/5871/80310/51135/3164/7786/1848/5228/255189/4137/4804/27092/5608/4772/3643/7040/8605/4909/5582/5155
hsa00140	Steroid hormone biosynthesis	7/592	0.0355847	0.191034	1577/412/1543/1544/3291/374875/6820
hsa00830	Retinol metabolism	7/592	0.0355847	0.191034	9249/339761/1577/157506/1559/1543/1544
hsa00280	Valine, leucine and isoleucine degradation	9/592	0.038105	0.200553	3155/219/36/586/35/4329/18/224/593
hsa00565	Ether lipid metabolism	7/592	0.0416401	0.210888	151056/79888/5168/255189/284161/23646/8605
hsa04930	Type II diabetes mellitus	7/592	0.0416401	0.210888	8503/3667/5602/389692/3767/8660/3643
hsa05200	Pathways in cancer	55/592	0.0439316	0.218373	54361/26508/8643/8503/149233/3595/2947/3918/7042/7483/7852/2335/2261/5602/1950/890/3673/6932/1436/8817/2324/1906/5467/5292/7422/2941/2099/816/8326/6469/1438/1902/3481/2147/2785/572/10023/57121/51561/2100/5228/999/3674/3909/23236/182/2788/4854/3718/9170/1050/7040/5582/3560/5155
hsa00564	Glycerophospholipid metabolism	13/592	0.046498	0.226928	55224/151056/1608/79888/154141/56895/375775/196051/2819/255189/10908/23646/8605
hsa00980	Metabolism of xenobiotics by cytochrome P450	7/592	0.0483263	0.231639	2947/2941/1577/1559/1543/1544/374875
hsa05165	Human papillomavirus infection	38/592	0.0515155	0.242594	54361/26508/1298/8503/3918/7483/525/3694/2335/6696/1950/890/7098/3673/7060/6932/3134/3105/3133/7148/7422/1297/8326/572/5526/1740/472/3679/3674/3690/1277/1101/9368/3691/3909/182/4854/1291
hsa04350	TGF-beta signaling pathway	13/592	0.0555684	0.253625	3399/353500/656/7042/3398/3625/8646/654/3624/83729/4093/4756/7040
hsa04610	Complement and coagulation cascades	8/592	0.0557478	0.253625	2152/5627/1191/2147/710/716/5104/3687
hsa05205	Proteoglycans in cancer	25/592	0.0616605	0.275849	3339/54361/8503/7042/7483/6382/2066/2335/10855/3673/7422/2099/816/8326/857/6469/286/3481/3709/7023/3690/1277/6714/7040/5582
hsa04080	Neuroactive ligand-receptor interaction	16/592	0.062891	0.276742	2563/5724/1907/3814/7349/10203/10874/1906/2550/2570/5646/1902/2147/1140/7067/9170
hsa05152	Tuberculosis	18/592	0.0672146	0.290997	4802/7042/3553/22925/7096/5602/3109/3108/816/572/51135/51561/11151/3687/9902/6714/7040/3588
hsa05416	Viral myocarditis	7/592	0.0722915	0.303748	3134/3105/3133/3109/3108/857/3683
hsa00380	Tryptophan metabolism	6/592	0.072423	0.303748	8564/8942/219/1543/1544/224
hsa04630	JAK-STAT signaling pathway	14/592	0.0776584	0.320236	8503/149233/3595/1950/5292/1438/338376/3590/51561/1489/3718/3560/5155/3588
hsa04260	Cardiac muscle contraction	10/592	0.078892	0.320236	480/6546/9254/7134/486/489/27092/7386/1346/7137
hsa02010	ABC transporters	6/592	0.0829934	0.320236	20/64137/23457/21/23461/10347
hsa04973	Carbohydrate digestion and absorption	6/592	0.0829934	0.320236	83756/8503/480/3938/486/23236
hsa05150	Staphylococcus aureus infection	6/592	0.0829934	0.320236	5724/3109/3108/716/3683/3866
hsa04270	Vascular smooth muscle contraction	14/592	0.0835124	0.320236	1907/4881/10203/27094/1906/10335/3778/3709/27345/255189/91807/23236/8605/5582
hsa01232	Nucleotide metabolism	12/592	0.0892811	0.337534	978/26289/7498/1841/2766/4907/7378/8623/56474/203/122622/7298
hsa04971	Gastric acid secretion	9/592	0.0917297	0.341975	480/3776/816/3784/3709/91807/3759/23236/5582
hsa04024	cAMP signaling pathway	20/592	0.093786	0.344851	1907/8503/4881/480/8310/5602/64411/1906/2550/816/572/486/27198/489/6662/4772/5141/3991/7137/5465
hsa04721	Synaptic vesicle cycle	9/592	0.100543	0.355103	525/10815/6812/1759/6539/6857/6616/5864/57030
hsa05133	Pertussis	9/592	0.100543	0.355103	3553/6372/6374/5602/710/716/51135/51561/3394
hsa05221	Acute myeloid leukemia	9/592	0.100543	0.355103	8503/890/6932/1436/5467/5292/572/1848/1050
hsa04659	Th17 cell differentiation	11/592	0.10355	0.360973	149233/3553/5602/3109/3108/51561/4772/10148/3718/7040/3560
hsa04672	Intestinal immune network for IgA production	4/592	0.107913	0.37136	7852/3109/3108/7040
hsa03320	PPAR signaling pathway	9/592	0.109824	0.373153	1376/8310/5467/9415/10873/6319/729359/376497/5465
hsa04068	FoxO signaling pathway	16/592	0.119958	0.402492	100132074/8503/7042/3667/5602/1950/85417/4303/114907/472/23710/116986/8660/5347/3643/7040
hsa04022	cGMP-PKG signaling pathway	17/592	0.124216	0.406918	4881/480/6546/3667/27094/10335/572/486/3778/3709/27345/8660/91807/489/4772/23236/3643
hsa01040	Biosynthesis of unsaturated fatty acids	5/592	0.12431	0.406918	8310/6785/9415/3992/6319
hsa04658	Th1 and Th2 cell differentiation	9/592	0.129765	0.419657	3595/5602/3109/3108/4772/182/4854/3718/3560
hsa04961	Endocrine and other factor-regulated calcium reabsorption	7/592	0.137796	0.428986	480/6546/2099/1759/486/23236/5582
hsa04726	Serotonergic synapse	10/592	0.139833	0.428986	5742/2785/1559/3709/255189/242/23236/2788/8605/5582
hsa05202	Transcriptional misregulation in cancer	18/592	0.141701	0.428986	3398/7850/4291/890/3248/1436/8353/3486/5218/8013/4005/472/8091/1848/8938/4804/1050/3560
hsa04611	Platelet activation	13/592	0.143092	0.428986	8503/3673/5742/2147/3709/255189/91807/3674/3690/1277/23236/6714/8605
hsa00533	Glycosaminoglycan biosynthesis - keratan sulfate	3/592	0.144298	0.428986	6482/2683/10164
hsa00603	Glycosphingolipid biosynthesis - globo and isoglobo series	3/592	0.144298	0.428986	6482/2524/10317
hsa05033	Nicotine addiction	3/592	0.144298	0.428986	2563/2570/57030
hsa00650	Butanoate metabolism	4/592	0.145435	0.428986	3155/7915/35/18
hsa00071	Fatty acid degradation	6/592	0.147533	0.430445	1376/8310/219/36/35/224
hsa04380	Osteoclast differentiation	13/592	0.151888	0.438386	8503/1435/7042/2355/3553/5602/1436/4982/1540/3690/5608/4772/7040
hsa05170	Human immunodeficiency virus 1 infection	23/592	0.15394	0.439582	8503/7852/5602/3134/3105/3133/85417/7465/2785/572/472/3709/51135/56924/106821730/5608/4772/2788/5582/200315/100913187/9582/164668
hsa04216	Ferroptosis	6/592	0.162581	0.459371	30061/1356/7037/23657/2495/112483
hsa00640	Propanoate metabolism	5/592	0.174903	0.489039	8310/35/4329/18/593
hsa04072	Phospholipase D signaling pathway	15/592	0.178932	0.495146	8503/1608/1950/56895/1902/1759/2147/80310/57121/255189/23236/3643/9170/8605/5155
hsa01212	Fatty acid metabolism	8/592	0.19059	0.518055	1376/8310/6785/9415/3992/6319/36/35
hsa00250	Alanine, aspartate and glutamate metabolism	5/592	0.193285	0.518055	9945/7915/8528/122622/18
hsa04612	Antigen processing and presentation	6/592	0.194509	0.518055	4802/3134/3105/3133/3109/3108
hsa04540	Gap junction	10/592	0.194931	0.518055	1950/1902/80310/79861/3709/23236/6714/10382/5582/5155
hsa05418	Fluid shear stress and atherosclerosis	15/592	0.197202	0.518952	8503/2947/6382/7850/3553/5602/1906/7422/2941/857/3674/3690/5608/6714/5155
hsa05140	Leishmaniasis	7/592	0.208334	0.537688	7042/3553/3109/3108/51135/1917/7040
hsa00601	Glycosphingolipid biosynthesis - lacto and neolacto series	4/592	0.2094	0.537688	2683/79369/2524/10317
hsa00330	Arginine and proline metabolism	6/592	0.211296	0.537688	113451/219/57571/384/112483/224
hsa05145	Toxoplasmosis	11/592	0.212653	0.537688	3918/7042/5602/3109/3108/572/51135/5608/3909/7040/3588
hsa05206	MicroRNAs in cancer	19/592	0.214337	0.537688	8503/7042/3667/8626/2261/7148/5292/7422/4082/406886/472/54541/8091/8660/3690/1591/4854/5582/5155
hsa04924	Renin secretion	7/592	0.223851	0.555682	1907/4881/1906/3778/3709/3759/23236
hsa04964	Proximal tubule bicarbonate reclamation	3/592	0.225651	0.555682	480/10991/486
hsa04913	Ovarian steroidogenesis	5/592	0.231894	0.556682	654/255189/1543/3643/8605
hsa04979	Cholesterol metabolism	5/592	0.231894	0.556682	29116/114879/4035/9388/348
hsa00052	Galactose metabolism	4/592	0.232278	0.556682	3938/231/2683/2592
hsa05415	Diabetic cardiomyopathy	20/592	0.240886	0.572202	8503/1376/7042/3667/5602/9945/816/56901/9882/489/5164/1277/23236/3643/7386/1346/7040/5582/7137/5465
hsa04724	Glutamatergic synapse	10/592	0.244805	0.575025	10991/2785/3709/255189/1742/23236/2788/8605/57030/5582
hsa03250	Viral life cycle - HIV-1	8/592	0.247755	0.575025	7852/256987/22936/4130/200315/100913187/9582/164668
hsa05207	Chemical carcinogenesis - receptor activation	17/592	0.248501	0.575025	8503/2947/1950/8817/7422/2941/2099/2053/406886/572/2100/1543/1544/182/6714/5582/5465
hsa04620	Toll-like receptor signaling pathway	9/592	0.253605	0.577467	8503/3553/7096/5602/6696/7098/3665/51135/5608
hsa04742	Taste transduction	4/592	0.255726	0.577467	83756/2550/40/23236
hsa00240	Pyrimidine metabolism	7/592	0.25601	0.577467	978/1841/4907/7378/8623/56474/7298
hsa04725	Cholinergic synapse	10/592	0.271299	0.606854	8503/816/3786/3784/2785/3709/3759/23236/2788/5582
hsa04931	Insulin resistance	12/592	0.287899	0.636756	8503/3667/5602/9945/51085/79660/9882/8660/90673/3643/376497/5465
hsa04370	VEGF signaling pathway	7/592	0.289412	0.636756	8503/7422/572/255189/6714/8605/5582
hsa04918	Thyroid hormone synthesis	7/592	0.30648	0.65719	480/486/3709/2877/53905/23236/5582
hsa04925	Aldosterone synthesis and secretion	9/592	0.311526	0.65719	4881/480/816/57118/3709/3164/23236/3991/5582
hsa04921	Oxytocin signaling pathway	14/592	0.311802	0.65719	4881/9254/816/57118/3709/255189/91807/27092/3759/4772/23236/6714/8605/5582
hsa00100	Steroid biosynthesis	3/592	0.31339	0.65719	10682/7108/1591
hsa00532	Glycosaminoglycan biosynthesis - chondroitin sulfate / dermatan sulfate	3/592	0.31339	0.65719	337876/10090/50515
hsa05143	African trypanosomiasis	3/592	0.31339	0.65719	3553/23236/5582
hsa04012	ErbB signaling pathway	10/592	0.32662	0.679625	8503/2066/5602/1950/816/572/56924/106821730/6714/5582
hsa01240	Biosynthesis of cofactors	15/592	0.333416	0.68843	64802/9249/26289/23057/8564/8942/11019/56474/219/203/4143/586/122622/79001/224
hsa04730	Long-term depression	6/592	0.339376	0.695386	3709/255189/23236/8605/5582/2781
hsa05224	Breast cancer	14/592	0.347025	0.705673	54361/26508/8503/7483/1950/6932/8817/2324/2099/8326/10023/2100/182/4854
hsa00512	Mucin type O-glycan biosynthesis	4/592	0.352814	0.706737	2591/6482/57452/10610
hsa00760	Nicotinate and nicotinamide metabolism	4/592	0.352814	0.706737	64802/23057/4907/23409
hsa05218	Melanoma	7/592	0.35868	0.713165	8503/1950/8817/572/80310/999/5155
hsa01521	EGFR tyrosine kinase inhibitor resistance	9/592	0.371971	0.730772	8503/2261/1950/7422/572/80310/6714/5582/5155
hsa05211	Renal cell carcinoma	8/592	0.374273	0.730772	8503/7042/7422/572/56924/106821730/7040/5155
hsa04723	Retrograde endocannabinoid signaling	12/592	0.377337	0.730772	2563/2166/11343/5602/2570/2785/3709/56901/23236/2788/57030/5582
hsa05219	Bladder cancer	5/592	0.378425	0.730772	2261/1950/7422/999/6714
hsa04261	Adrenergic signaling in cardiomyocytes	13/592	0.386649	0.737281	480/6546/6332/9254/7134/816/3784/5526/486/489/27092/23236/7137
hsa04912	GnRH signaling pathway	9/592	0.387289	0.737281	5602/1958/816/3709/255189/5608/23236/6714/8605
hsa05231	Choline metabolism in cancer	10/592	0.398428	0.750516	8503/1608/5602/1950/80310/255189/57153/8605/5582/5155
hsa00514	Other types of O-glycan biosynthesis	5/592	0.399834	0.750516	23127/2591/6480/2683/57452
hsa00480	Glutathione metabolism	5/592	0.421163	0.780743	2947/2941/2877/2686/2678
hsa04740	Olfactory transduction	4/592	0.426083	0.780743	6546/816/83988/2788
hsa04928	Parathyroid hormone synthesis, secretion and action	10/592	0.427447	0.780743	1958/3709/4326/4324/50964/9368/23236/1591/5141/5582
hsa00053	Ascorbate and aldarate metabolism	2/592	0.433389	0.780743	219/224
hsa00604	Glycosphingolipid biosynthesis - ganglio series	2/592	0.433389	0.780743	8869/6482
hsa00730	Thiamine metabolism	2/592	0.433389	0.780743	26289/203
hsa04550	Signaling pathways regulating pluripotency of stem cells	13/592	0.4371	0.782179	54361/3399/8503/7483/3398/3625/2261/6932/3624/8326/83729/4093/3718
hsa00270	Cysteine and methionine metabolism	5/592	0.442355	0.78634	26227/23382/4143/586/113675
hsa01524	Platinum drug resistance	7/592	0.446724	0.788567	8503/2947/2941/538/572/472/540
hsa05203	Viral carcinogenesis	18/592	0.454333	0.788567	8503/440689/8370/554313/8349/890/8347/8294/85236/8341/3134/3105/3133/3665/572/6714/3718/54145
hsa04146	Peroxisome	8/592	0.456016	0.788567	3155/7498/8310/8528/2053/196743/283927/390916
hsa04371	Apelin signaling pathway	12/592	0.456227	0.788567	6546/6696/1958/2785/3709/91807/999/23236/182/2788/4854/3991
hsa05161	Hepatitis B	15/592	0.461293	0.788567	3339/8503/7042/5602/890/7098/3665/572/51135/5608/4772/6714/3718/7040/5582
hsa05034	Alcoholism	13/592	0.462312	0.788567	440689/8370/554313/8349/8347/8334/8353/8294/85236/8341/2785/2788/54145
hsa05032	Morphine addiction	7/592	0.464172	0.788567	2563/2550/2570/2785/2788/5141/5582
hsa04977	Vitamin digestion and absorption	2/592	0.469679	0.792904	151056/8029
hsa04390	Hippo signaling pathway	15/592	0.472972	0.793473	54361/353500/656/7042/7483/3398/6932/654/7005/8326/1740/85407/999/1742/7040
hsa04650	Natural killer cell mediated cytotoxicity	8/592	0.488293	0.814088	8503/3105/3133/353091/80329/3683/4772/5582
hsa05217	Basal cell carcinoma	6/592	0.492105	0.815378	54361/8643/7483/6932/8326/6469
hsa00620	Pyruvate metabolism	4/592	0.497077	0.818563	219/10873/197257/224
hsa00531	Glycosaminoglycan degradation	2/592	0.50454	0.825788	3425/10855
hsa04062	Chemokine signaling pathway	13/592	0.512218	0.828789	8503/7852/6372/6374/1794/10344/2785/572/58191/23236/6714/2788/3718
hsa04392	Hippo signaling pathway - multiple species	3/592	0.513771	0.828789	7005/83937/9770
hsa01230	Biosynthesis of amino acids	7/592	0.515637	0.828789	26227/5232/8277/4143/586/113675/384
hsa05212	Pancreatic cancer	8/592	0.520036	0.830884	8503/7042/5602/1950/7422/9459/572/7040
hsa01522	Endocrine resistance	9/592	0.523963	0.832205	8503/5602/2099/2852/572/2100/182/6714/4854
hsa04970	Salivary secretion	6/592	0.528818	0.834975	480/486/3778/3709/23236/5582
hsa00670	One carbon pool by folate	2/592	0.537879	0.835729	7298/10841
hsa04975	Fat digestion and absorption	2/592	0.537879	0.835729	84649/376497
hsa04066	HIF-1 signaling pathway	9/592	0.538636	0.835729	8503/7037/1950/1906/7422/5232/816/3643/5582
hsa00600	Sphingolipid metabolism	5/592	0.544525	0.838644	130367/6609/123099/79603/410
hsa04917	Prolactin signaling pathway	6/592	0.546763	0.838644	8503/5602/2099/2592/2100/6714
hsa00983	Drug metabolism - other enzymes	5/592	0.563912	0.853699	978/2947/7498/2941/7378
hsa04340	Hedgehog signaling pathway	5/592	0.563912	0.853699	8643/2121/23288/6469/2619
hsa05167	Kaposi sarcoma-associated herpesvirus infection	16/592	0.56612	0.853699	8503/5602/7098/6932/3134/3105/3133/7422/3665/2785/3709/5608/4772/6714/2788/5155
hsa00040	Pentose and glucuronate interconversions	2/592	0.569637	0.854204	231/51084
hsa05226	Gastric cancer	12/592	0.583592	0.86309	54361/8503/7042/7483/1950/6932/8817/8326/6469/10023/999/7040
hsa04916	Melanogenesis	8/592	0.595994	0.86309	54361/7483/6932/1906/816/8326/23236/5582
hsa00562	Inositol phosphate metabolism	7/592	0.596974	0.86309	5333/9896/4329/3613/23236/27124/8867
hsa04137	Mitophagy - animal	7/592	0.596974	0.86309	338382/5602/7942/5071/23710/84749/6714
hsa04966	Collecting duct acid secretion	2/592	0.599784	0.86309	525/10723
hsa04622	RIG-I-like receptor signaling pathway	5/592	0.601382	0.86309	5602/338376/3665/1540/79132
hsa04935	Growth hormone synthesis, secretion and action	9/592	0.609174	0.86309	8503/3667/5602/3486/3709/8660/5608/23236/5582
hsa04625	C-type lectin receptor signaling pathway	8/592	0.610468	0.86309	8503/3553/5602/3709/51561/1540/4772/6714
hsa04215	Apoptosis - multiple species	3/592	0.613574	0.86309	5602/4804/5414
hsa04664	Fc epsilon RI signaling pathway	5/592	0.619417	0.86309	8503/5602/255189/5608/8605
hsa04936	Alcoholic liver disease	10/592	0.621142	0.86309	3553/8310/5602/6932/219/6319/51135/224/5608/5465
hsa04140	Autophagy - animal	13/592	0.651856	0.86309	8503/338382/3667/5602/115201/116442/64798/572/54541/23710/8660/53349/58476
hsa00515	Mannose type O-glycan biosynthesis	2/592	0.655233	0.86309	2683/120071
hsa04217	Necroptosis	11/592	0.65564	0.86309	3553/5602/7098/8334/816/6609/2495/255189/1540/3718/8605
hsa05142	Chagas disease	7/592	0.65667	0.86309	8503/7042/3553/5602/51135/23236/7040
hsa04218	Cellular senescence	14/592	0.660804	0.86309	8503/7042/678/890/3134/3105/3133/3486/85417/472/3709/5608/4772/7040
hsa05225	Hepatocellular carcinoma	14/592	0.660804	0.86309	54361/8503/2947/7042/7483/6932/2941/8326/6604/3481/572/10023/7040/5582
hsa04927	Cortisol synthesis and secretion	4/592	0.663798	0.86309	3776/3709/3164/23236
hsa04926	Relaxin signaling pathway	10/592	0.670132	0.86309	8503/5602/1906/7422/2785/1277/23236/6714/2788/7040
hsa05213	Endometrial cancer	5/592	0.67052	0.86309	8503/1950/6932/572/999
hsa05166	Human T-cell leukemia virus 1 infection	18/592	0.674614	0.86309	8503/7042/7850/5602/890/1958/3134/3105/3133/3109/3108/4316/472/3683/4772/3718/7040/3560
hsa04668	TNF signaling pathway	9/592	0.686034	0.86309	8503/1435/3553/6372/6374/5602/1906/5608/182
hsa04910	Insulin signaling pathway	11/592	0.689283	0.86309	8503/3667/5602/10603/89801/79660/572/8660/90673/3643/3991
hsa04932	Non-alcoholic fatty liver disease	13/592	0.693356	0.86309	8503/3553/3667/5602/51085/56901/8660/3643/7386/1050/1346/7040/5465
hsa04914	Progesterone-mediated oocyte maturation	8/592	0.703638	0.86309	8503/699/5602/890/80315/85417/22849/5347
hsa04915	Estrogen signaling pathway	9/592	0.709477	0.86309	8503/2550/2099/2852/3709/2100/3866/23236/6714
hsa04070	Phosphatidylinositol signaling system	8/592	0.715694	0.86309	8503/5333/1608/3709/3613/23236/5582/8867
hsa05163	Human cytomegalovirus infection	17/592	0.719662	0.86309	8503/3553/7852/3134/3105/3133/7422/2785/3709/3690/5608/4772/23236/6714/2788/5582/3588
hsa05223	Non-small cell lung cancer	6/592	0.719696	0.86309	8503/2272/1950/572/3718/5582
hsa04614	Renin-angiotensin system	1/592	0.730819	0.86309	2028
hsa05214	Glioma	6/592	0.732881	0.86309	8503/1950/816/57118/5582/5155
hsa04152	AMPK signaling pathway	9/592	0.742471	0.86309	8503/3667/890/5526/6319/8660/92335/3643/3991
hsa05100	Bacterial invasion of epithelial cells	6/592	0.757921	0.86309	8503/2335/857/1759/999/6714
hsa04950	Maturity onset diabetes of the young	1/592	0.758737	0.86309	389692
hsa05164	Influenza A	10/592	0.765763	0.86309	8503/6041/3553/7098/3109/3108/5646/3665/56649/51135
hsa05210	Colorectal cancer	7/592	0.769895	0.86309	8503/7042/5602/1950/6932/572/7040
hsa00230	Purine metabolism	9/592	0.77282	0.86309	26289/4881/7498/2272/2766/4907/203/122622/5141
hsa05235	PD-L1 expression and PD-1 checkpoint pathway in cancer	6/592	0.781199	0.86309	8503/55509/1950/29126/5608/4772
hsa04071	Sphingolipid signaling pathway	9/592	0.782347	0.86309	8503/130367/5602/6609/5526/123099/23236/79603/5582
hsa00860	Porphyrin metabolism	2/592	0.785182	0.86309	1356/341208
hsa04670	Leukocyte transendothelial migration	7/592	0.790918	0.86309	8503/7852/5010/9075/9071/3683/5582
hsa05215	Prostate cancer	7/592	0.800874	0.86309	8503/7850/1950/6932/572/80310/5155
hsa04213	Longevity regulating pathway - multiple species	4/592	0.801198	0.86309	8503/3667/8660/3643
hsa04142	Lysosome	10/592	0.801418	0.86309	7805/27074/3425/1519/20/6609/53/8722/23457/410
hsa00260	Glycine, serine and threonine metabolism	2/592	0.802087	0.86309	26227/113675
hsa00220	Arginine biosynthesis	1/592	0.806198	0.86309	384
hsa05222	Small cell lung cancer	7/592	0.810466	0.86309	8503/3918/2335/2272/3673/3674/3909
hsa04530	Tight junction	12/592	0.812008	0.86309	57530/5010/5602/11149/9075/54566/1740/79861/9071/9368/6714/27134
hsa04330	Notch signaling pathway	4/592	0.813214	0.86309	26508/7088/182/4854
hsa04722	Neurotrophin signaling pathway	9/592	0.817556	0.86309	8503/3667/5602/816/10603/572/51135/4804/4909
hsa01523	Antifolate resistance	2/592	0.8178	0.86309	3553/7298
hsa04150	mTOR signaling pathway	12/592	0.819356	0.86309	54361/8503/7483/525/3667/8326/64798/79899/54541/92335/3643/5582
hsa04720	Long-term potentiation	4/592	0.82463	0.86309	816/3709/23236/5582
hsa04920	Adipocytokine signaling pathway	4/592	0.82463	0.86309	3667/5602/8660/5465
hsa01200	Carbon metabolism	8/592	0.82661	0.86309	26227/8310/5232/8277/10873/113675/35/4329
hsa04713	Circadian entrainment	5/592	0.827523	0.86309	816/2785/23236/2788/5582
hsa04728	Dopaminergic synapse	8/592	0.834769	0.86309	5602/816/2785/5526/3709/23236/2788/5582
hsa05130	Pathogenic Escherichia coli infection	14/592	0.835304	0.86309	3553/5010/5602/9075/1902/2147/79861/57121/51135/9071/9368/6714/10382/9170
hsa04520	Adherens junction	5/592	0.837317	0.86309	6932/999/6714/3643/5819
hsa05160	Hepatitis C	10/592	0.840153	0.86309	8503/6041/5010/1950/7098/9075/3665/572/9071/5465
hsa04064	NF-kappa B signaling pathway	6/592	0.840866	0.86309	10913/3553/472/51135/1540/79092
hsa01210	2-Oxocarboxylic acid metabolism	1/592	0.844336	0.86309	586
hsa05340	Primary immunodeficiency	1/592	0.844336	0.86309	3718
hsa04136	Autophagy - other	2/592	0.845914	0.86309	115201/23710
hsa04657	IL-17 signaling pathway	5/592	0.846652	0.86309	3553/6372/6374/5602/4586
hsa05417	Lipid and atherosclerosis	13/592	0.846965	0.86309	8503/3553/5602/816/3665/572/1559/51135/1543/5608/4772/23236/6714
hsa00520	Amino sugar and nucleotide sugar metabolism	3/592	0.848338	0.86309	80896/9945/2592
hsa05162	Measles	8/592	0.850181	0.86309	8503/3553/5602/3665/572/51135/3718/3560
hsa05022	Pathways of neurodegeneration - multiple diseases	35/592	0.856033	0.86309	54361/1435/7483/1768/3553/5602/27123/89953/9896/5071/816/8326/116442/572/9973/79861/10023/3709/120892/56901/196385/2877/53349/55567/489/1742/4137/5608/23236/10382/7386/1346/147700/5582/5413
hsa00534	Glycosaminoglycan biosynthesis - heparan sulfate / heparin	1/592	0.860494	0.86309	2135
hsa05169	Epstein-Barr virus infection	13/592	0.864652	0.86309	8503/5602/890/3134/3105/3133/3109/3108/3665/51135/3683/5608/3718
hsa00310	Lysine degradation	4/592	0.864652	0.86309	23127/10157/219/224
hsa04666	Fc gamma R-mediated phagocytosis	6/592	0.865365	0.86309	55616/8503/4082/255189/8605/5582
hsa05208	Chemical carcinogenesis - reactive oxygen species	15/592	0.870291	0.86309	8503/2947/5602/1950/1836/7422/2941/2053/572/56901/1543/1544/6714/7386/1346
hsa00010	Glycolysis / Gluconeogenesis	3/592	0.878372	0.86309	5232/219/224
hsa00510	N-Glycan biosynthesis	3/592	0.878372	0.86309	6480/2683/4248
hsa04922	Glucagon signaling pathway	6/592	0.879897	0.86309	816/3709/23236/5465/102724428/150094
hsa05030	Cocaine addiction	2/592	0.880743	0.86309	26086/1742
hsa05216	Thyroid cancer	2/592	0.880743	0.86309	6932/999
hsa04934	Cushing syndrome	9/592	0.880753	0.86309	54361/3776/7483/6932/816/8326/3709/3164/23236
hsa04144	Endocytosis	19/592	0.886147	0.86309	55616/7852/7037/2261/1601/64411/3134/3105/3133/857/23096/89853/1759/5662/116986/84440/55040/6714/3560
hsa04210	Apoptosis	9/592	0.886516	0.86309	8503/5602/1519/572/8722/472/79861/3709/5414
hsa04621	NOD-like receptor signaling pathway	10/592	0.889618	0.86309	115362/6041/3553/5602/3665/23710/3709/51135/22861/23236
hsa01250	Biosynthesis of nucleotide sugars	2/592	0.890635	0.86309	9945/2592
hsa03030	DNA replication	2/592	0.890635	0.86309	4176/5557
hsa04660	T cell receptor signaling pathway	5/592	0.900268	0.86309	8503/5602/56924/106821730/4772
hsa04110	Cell cycle	9/592	0.907316	0.86309	7042/699/890/4176/85417/7465/472/5347/7040
hsa04623	Cytosolic DNA-sensing pathway	2/592	0.908173	0.86309	3553/3665
hsa05010	Alzheimer disease	27/592	0.909834	0.86309	54361/8503/1435/7483/3553/3667/5602/27123/89953/8326/322/572/79861/10023/3709/4035/56901/8660/489/4137/23236/10382/3643/7386/1346/348/147700
hsa00500	Starch and sucrose metabolism	1/592	0.910027	0.86309	8908
hsa00790	Folate biosynthesis	1/592	0.910027	0.86309	231
hsa03440	Homologous recombination	2/592	0.915921	0.86309	7516/472
hsa05135	Yersinia infection	8/592	0.928406	0.86309	8503/3553/2335/5602/51135/5608/4772/6714
hsa00030	Pentose phosphate pathway	1/592	0.935262	0.86309	8277
hsa00563	Glycosylphosphatidylinositol (GPI)-anchor biosynthesis	1/592	0.935262	0.86309	80235
hsa00062	Fatty acid elongation	1/592	0.948022	0.86309	6785
hsa04710	Circadian rhythm	1/592	0.948022	0.86309	8553
hsa04662	B cell receptor signaling pathway	3/592	0.95222	0.86309	8503/118788/4772
hsa00051	Fructose and mannose metabolism	1/592	0.953427	0.86309	231
hsa04976	Bile secretion	2/592	0.955198	0.86309	480/486
hsa05110	Vibrio cholerae infection	2/592	0.955198	0.86309	525/3784
hsa05120	Epithelial cell signaling in Helicobacter pylori infection	3/592	0.95594	0.86309	525/5602/6714
hsa04114	Oocyte meiosis	7/592	0.95602	0.86309	699/80315/816/5526/22849/3709/5347
hsa05220	Chronic myeloid leukemia	4/592	0.959343	0.86309	8503/7042/572/7040
hsa05134	Legionellosis	2/592	0.962705	0.86309	3553/1917
hsa04211	Longevity regulating pathway	4/592	0.965025	0.86309	8503/3667/8660/3643
hsa05031	Amphetamine addiction	2/592	0.96599	0.86309	816/5582
hsa05017	Spinocerebellar ataxia	7/592	0.969882	0.86309	8503/5602/3709/146227/489/23236/5582
hsa04130	SNARE interactions in vesicular transport	1/592	0.969988	0.86309	10791
hsa04115	p53 signaling pathway	3/592	0.979134	0.86309	3486/3732/472
hsa00513	Various types of N-glycan biosynthesis	1/592	0.980666	0.86309	2683
hsa05230	Central carbon metabolism in cancer	2/592	0.985371	0.86309	8503/2261
hsa05020	Prion disease	14/592	0.985684	0.86309	8503/3553/5602/1958/89953/857/572/79861/3709/56901/10382/7386/1346/147700
hsa04962	Vasopressin-regulated water reabsorption	1/592	0.9861	0.86309	51626
hsa03022	Basal transcription factors	1/592	0.988847	0.86309	54457
hsa05012	Parkinson disease	14/592	0.990817	0.86309	5602/89953/5071/816/79861/3709/120892/56901/4137/10382/7386/1346/147700/5413
hsa05131	Shigellosis	13/592	0.992033	0.86309	100132074/8503/375189/3553/5333/5602/8353/25851/4303/472/3709/23236/6714
hsa04714	Thermogenesis	11/592	0.994652	0.86309	353500/656/1376/4881/11343/6604/57104/56901/7386/1346/3991
hsa05132	Salmonella infection	13/592	0.994739	0.86309	338382/388/375189/51626/3553/5602/6932/89953/79861/51135/5608/10382/147700
hsa03460	Fanconi anemia pathway	1/592	0.995862	0.86309	353497
hsa05014	Amyotrophic lateral sclerosis	19/592	0.996691	0.86309	375189/1768/2066/89953/9896/5071/116442/572/9973/79861/56901/196385/2877/55567/5608/10382/7386/1346/147700
hsa00190	Oxidative phosphorylation	4/592	0.997386	0.86309	525/56901/7386/1346
hsa05171	Coronavirus disease - COVID-19	8/592	0.997531	0.86309	8503/3553/5602/7098/2147/716/51135/5582
hsa03008	Ribosome biogenesis in eukaryotes	2/592	0.997903	0.86309	2091/109864281
hsa05016	Huntington disease	14/592	0.998378	0.86309	1768/5602/89953/79861/56901/196385/2877/55567/1742/23236/10382/7386/1346/147700
hsa03015	mRNA surveillance pathway	2/592	0.9993	0.86309	5526/4440
hsa04141	Protein processing in endoplasmic reticulum	6/592	0.999446	0.86309	26232/56605/5602/5071/7993/258010
hsa03018	RNA degradation	1/592	0.999708	0.86309	694
hsa05168	Herpes simplex virus 1 infection	24/592	0.999931	0.86309	127396/8503/6041/3553/7098/3134/3105/3133/3109/3108/349075/3665/572/51135/121274/3690/6714/162993/126068/10224/7638/5819/162963/90233
hsa03013	Nucleocytoplasmic transport	1/592	0.999984	0.86309	1917
hsa04120	Ubiquitin mediated proteolysis	2/592	0.999995	0.86309	26232/5071
hsa03010	Ribosome	1/592	0.999999	0.86309	109864281

## Sheet: Table S10
Supplementary Table S10 | The list of KEGG pathway of differentially expressed genes in PRELP-overexpressed SKOV3 cells.
ID	Description	GeneRatio	P-value	FDR	GeneID
hsa04060	Cytokine-cytokine receptor interaction	38/586	1.96927e-10	3.20205e-08	163702/149233/3595/7850/3554/10913/3552/3553/3625/7852/130399/6364/57007/132014/53833/3576/2919/2921/2920/1436/3569/3624/8793/392255/4982/3590/9966/3606/10220/51561/83729/55504/6376/4804/10148/8744/9518/3976
hsa04640	Hematopoietic cell lineage	20/586	2.28718e-10	3.20205e-08	1604/947/7850/3554/3552/3553/3676/3815/3673/1436/3109/3108/3569/948/3590/3678/4254/290/3684/3690
hsa04080	Neuroactive ligand-receptor interaction	28/586	8.20341e-07	7.65652e-05	1907/3814/130576/130574/10203/5021/7068/7433/59350/154/1906/2742/8862/5646/1903/133/2147/5540/100996758/3363/5732/1136/7442/9340/718/2696/728/79924
hsa04151	PI3K-Akt signaling pathway	51/586	1.82307e-06	0.000127615	1969/8503/3918/3914/3676/2335/3667/5156/3815/3791/2069/374/6696/1950/3673/1436/8817/2324/7422/3910/3569/1287/1978/9134/3371/3481/627/5526/595/80310/54541/118788/2263/57121/3164/3678/3679/4254/5106/54331/5228/3320/2064/3690/4804/3691/3909/598/2788/4909/468
hsa04061	Viral protein interaction with cytokine and cytokine receptor	13/586	1.45558e-05	0.000815127	7852/6364/57007/53833/3576/2919/2921/2920/1436/3569/8793/3606/6376
hsa04610	Complement and coagulation cascades	14/586	3.0663e-05	0.00143094	2152/1604/5627/1191/5327/2147/710/5328/3684/3687/7056/10544/718/728
hsa04010	MAPK signaling pathway	44/586	6.62419e-05	0.00264967	1969/1647/5321/3554/3552/3553/9254/5156/3815/3791/2069/374/1950/4208/1436/8817/1843/2324/3303/3304/7422/1846/3481/627/80310/3312/1847/2263/3164/1649/4254/1848/3306/5228/2064/4804/5608/994/2872/773/11184/8605/4909/468
hsa05323	Rheumatoid arthritis	15/586	0.000114477	0.00400669	3552/3553/6364/3576/2919/2921/2920/3109/3108/7422/3569/50617/4312/3606/51561
hsa00512	Mucin type O-glycan biosynthesis	10/586	0.000387767	0.0120639	256435/728819/51301/6482/374378/11226/8693/57452/10610/10331
hsa05150	Staphylococcus aureus infection	10/586	0.000529126	0.0148155	3109/3108/3684/3860/3880/3861/3868/3872/718/728
hsa05134	Legionellosis	13/586	0.000628755	0.0156333	3553/3576/2919/2921/2920/3303/3304/3569/3606/3312/3306/3684/718
hsa05321	Inflammatory bowel disease	10/586	0.000710625	0.0156333	149233/3595/3552/3553/6775/3109/3108/3569/3606/51561
hsa04512	ECM-receptor interaction	16/586	0.000775833	0.0156333	3339/3918/3914/3676/2335/6696/3673/3910/948/1287/3371/3678/3679/3690/3691/3909
hsa05200	Pathways in cancer	64/586	0.000781664	0.0156333	8643/8503/149233/3595/1647/2947/3918/83593/3914/2034/7852/6775/2335/80326/7476/11186/5337/3280/5156/3815/3576/1950/6502/3673/1436/8817/2324/1906/7422/2941/3910/3569/1287/23462/9134/3481/2147/595/8322/4312/2263/81029/57121/7480/51561/2735/4254/8900/2308/112399/54331/5732/5228/3320/999/2064/3909/5366/182/598/2788/4854/10683/27113
hsa04657	IL-17 signaling pathway	16/586	0.00109761	0.0204887	3553/6364/132014/3576/2919/2921/2920/3569/3934/4586/8061/4312/4322/3320/1051/2354
hsa00260	Glycine, serine and threonine metabolism	9/586	0.00134931	0.0236129	1491/26227/5723/669/29968/6472/2628/102724560/875
hsa05146	Amoebiasis	16/586	0.00178769	0.0282424	8503/3918/3914/7850/3554/3553/2335/3576/2919/2921/2920/3910/3569/1287/3684/3909
hsa05202	Transcriptional misregulation in cancer	25/586	0.0018373	0.0282424	1647/7850/8864/4291/2119/3576/4208/1436/51513/3569/3486/7102/5327/5328/1649/8091/1848/8900/2308/26471/3684/2118/4804/598/1051
hsa01230	Biosynthesis of amino acids	15/586	0.00191645	0.0282424	1491/26227/5723/440/8277/2875/29968/2805/5213/6472/84706/230/5831/102724560/875
hsa04014	Ras signaling pathway	30/586	0.00277451	0.0377956	1969/8503/23179/5321/83593/11186/5337/5156/3815/3791/1950/1436/8817/2324/7422/10156/3481/627/80310/3363/2263/4254/54331/5228/399694/4804/598/2788/8605/4909
hsa04974	Protein digestion and absorption	14/586	0.00283467	0.0377956	10136/1296/255631/1803/1295/117247/1287/5646/6520/486/54407/9056/482/6510
hsa05332	Graft-versus-host disease	5/586	0.00476018	0.0605841	3552/3553/3109/3108/3569
hsa00250	Alanine, aspartate and glutamate metabolism	8/586	0.00879601	0.107082	284716/8528/440/2875/80150/2805/18/84706
hsa00604	Glycosphingolipid biosynthesis - ganglio series	5/586	0.0101176	0.109951	256435/8869/6482/2583/29906
hsa05206	MicroRNAs in cancer	25/586	0.0101476	0.109951	8503/3667/11186/5156/900/7422/407032/9134/8434/3371/595/54541/5328/3678/8091/6541/10253/399694/2064/3690/5268/994/1789/1591/4854
hsa04145	Phagosome	19/586	0.0104105	0.109951	10333/3673/347733/3109/3108/948/1780/50617/347688/79861/3678/11151/3684/10381/3690/81035/10382/718/811
hsa05144	Malaria	7/586	0.0106025	0.109951	3553/3576/3569/948/3606/4035/5175
hsa05418	Fluid shear stress and atherosclerosis	20/586	0.0110154	0.110154	8503/2947/9181/7850/3554/3552/3553/3791/4208/1843/1906/7422/2941/5327/59341/3320/3690/5175/5608/7056
hsa05204	Chemical carcinogenesis - DNA adducts	8/586	0.0131688	0.127147	2947/54658/7364/2941/1577/1543/6799/6817
hsa00980	Metabolism of xenobiotics by cytochrome P450	8/586	0.0158697	0.148117	2947/54658/7364/2941/1577/1645/1543/218
hsa04978	Mineral absorption	9/586	0.0205227	0.185366	30061/10568/55630/140803/142680/486/4494/4501/482
hsa04115	p53 signaling pathway	13/586	0.0212083	0.185573	83667/1647/64393/900/3486/9134/3732/595/143686/5366/5268/598/27113
hsa04514	Cell adhesion molecules	15/586	0.0221219	0.187701	22854/23114/947/3676/9076/10686/3109/3108/90952/3684/999/1013/8506/5175/5817
hsa05215	Prostate cancer	15/586	0.0268993	0.221524	8503/7850/2119/5156/1950/5327/9134/595/80310/5328/2263/2308/3320/2064/468
hsa02010	ABC transporters	7/586	0.0286868	0.225986	24/5825/6833/64137/21/8714/9619
hsa05410	Hypertrophic cardiomyopathy	12/586	0.0303562	0.225986	3676/1674/9254/7134/3673/1906/3569/3678/3679/489/3690/3691
hsa04672	Intestinal immune network for IgA production	5/586	0.0307144	0.225986	7852/3676/3109/3108/3569
hsa04024	cAMP signaling pathway	22/586	0.0308146	0.225986	1907/8503/5142/5021/5337/1259/5144/814/154/1906/5140/627/486/10411/2735/5732/489/482/84152/10398/3991/2696
hsa05224	Breast cancer	19/586	0.0325913	0.225986	8503/1647/80326/7476/3280/3815/1950/8817/2324/23462/595/8322/81029/7480/399694/2064/182/4854/10683
hsa04015	Rap1 signaling pathway	25/586	0.0326045	0.225986	1969/8503/83593/57568/5156/3815/3791/1950/1436/8817/2324/7422/9732/80310/54518/2263/57121/10411/4254/5228/3684/999/3690/4804/5608
hsa00140	Steroid hormone biosynthesis	7/586	0.033898	0.225986	54658/7364/1577/1645/8630/1543/6820
hsa00830	Retinol metabolism	7/586	0.033898	0.225986	54658/7364/1577/8630/8854/1543/53630
hsa04612	Antigen processing and presentation	8/586	0.0355411	0.231431	3303/3304/3109/3108/3312/3306/3320/811
hsa04510	Focal adhesion	26/586	0.0365717	0.232729	8503/3918/3914/3676/2335/5156/3791/6696/1950/3673/2324/7422/3910/1287/3371/595/80310/3678/3679/5228/399694/2064/3690/3691/3909/10398
hsa01521	EGFR tyrosine kinase inhibitor resistance	13/586	0.0394978	0.240421	8503/5156/3791/1950/9542/7422/3569/1978/80310/2263/399694/2064/598
hsa04724	Glutamatergic synapse	13/586	0.0394978	0.240421	5321/3708/10991/5337/6507/3709/54407/54331/9229/2788/773/8605/57030
hsa05219	Bladder cancer	8/586	0.0408631	0.24344	11186/3576/1950/7422/595/4312/999/2064
hsa04915	Estrogen signaling pathway	16/586	0.04293	0.244874	8503/3708/3303/3304/2852/3312/3709/3306/3320/399694/3860/3880/3861/3868/3872/468
hsa04020	Calcium signaling pathway	21/586	0.0435619	0.244874	255231/7852/3708/5021/7134/5156/3791/1950/814/154/8817/2324/7422/80310/3363/2263/3709/489/2064/113026/773
hsa04392	Hippo signaling pathway - multiple species	6/586	0.0437274	0.244874	11186/166824/79633/83937/84962/9770
hsa04750	Inflammatory mediator regulation of TRP channels	13/586	0.0475311	0.260955	8503/5321/3554/3553/3708/9311/3709/41/59341/5732/7442/5608/8605
hsa03320	PPAR signaling pathway	10/586	0.0501215	0.267349	1593/8309/4199/948/2710/364/4312/5106/23205/126129
hsa00982	Drug metabolism - cytochrome P450	6/586	0.0515457	0.267349	2947/54658/7364/2941/1577/218
hsa05417	Lipid and atherosclerosis	23/586	0.0515602	0.267349	8503/3553/3708/10333/3576/2919/2921/2920/3303/3304/3569/948/4312/3606/3312/1649/3306/3320/1543/5608/598/468/9619
hsa04933	AGE-RAGE signaling pathway in diabetic complications	14/586	0.057588	0.293175	8503/2152/3552/3553/2335/3576/1906/7422/3569/1287/595/2308/113026/7056
hsa04940	Type I diabetes mellitus	4/586	0.0595955	0.297977	3552/3553/3109/3108
hsa05207	Chemical carcinogenesis - receptor activation	20/586	0.0646557	0.317607	8503/2947/54658/7364/1950/154/8817/7422/2941/1978/9314/595/688/3320/1543/1136/182/773/10683/468
hsa04726	Serotonergic synapse	11/586	0.070204	0.338916	5321/3708/1843/3363/6571/3709/10411/54331/2788/773/8605
hsa04630	JAK-STAT signaling pathway	14/586	0.0726598	0.341912	163702/8503/149233/3595/6775/53833/5156/1950/3569/3590/595/51561/598/3976
hsa04964	Proximal tubule bicarbonate reclamation	4/586	0.0732669	0.341912	10991/486/5106/482
hsa05322	Systemic lupus erythematosus	9/586	0.0792966	0.363984	8349/92815/8294/85236/8329/3109/3108/718/102724334
hsa00670	One carbon pool by folate	4/586	0.0883763	0.394377	10797/25902/6472/160428
hsa04929	GnRH secretion	8/586	0.0927663	0.394377	8503/3782/3814/3708/6696/2852/3767/3709
hsa05165	Human papillomavirus infection	36/586	0.0941859	0.394377	9636/54626/8503/3918/3914/3676/2335/80326/55502/7476/3280/6696/1950/3673/7422/3910/50617/1287/1978/23462/9134/3371/5526/595/8322/81029/7480/3678/3679/8900/2308/3690/3691/3909/182/4854
hsa04721	Synaptic vesicle cycle	9/586	0.0957774	0.394377	6536/6507/50617/6812/1759/6571/773/5864/57030
hsa05133	Pertussis	9/586	0.0957774	0.394377	3552/3553/3576/3569/710/3678/51561/3684/718
hsa05221	Acute myeloid leukemia	9/586	0.0957774	0.394377	8503/8864/3815/1436/1978/595/1848/8900/3684
hsa05412	Arrhythmogenic right ventricular cardiomyopathy	9/586	0.0957774	0.394377	3676/1674/9254/3673/3678/3679/489/3690/3691
hsa04923	Regulation of lipolysis in adipocytes	7/586	0.0980282	0.395132	8503/3667/11343/154/364/5140/3991
hsa00600	Sphingolipid metabolism	8/586	0.102328	0.395132	130367/7368/4758/340485/6609/2583/123099/9331
hsa00565	Ether lipid metabolism	6/586	0.102627	0.395132	5321/5337/7368/54947/284161/8605
hsa04930	Type II diabetes mellitus	6/586	0.102627	0.395132	8503/3667/3767/6833/80201/773
hsa05152	Tuberculosis	17/586	0.103688	0.395132	3552/3553/7096/10333/3109/3108/3569/50617/3606/26253/51561/11151/3684/3687/1051/718/1054
hsa05222	Small cell lung cancer	13/586	0.104428	0.395132	8503/1647/3918/3914/2335/6502/3673/3910/1287/9134/595/3909/598
hsa04668	TNF signaling pathway	14/586	0.117146	0.437345	8503/3553/6364/2919/2921/2920/1906/3569/6376/5608/182/1051/3976/468
hsa05145	Toxoplasmosis	12/586	0.121205	0.444898	3918/3914/3303/3304/3109/3108/3910/3312/3306/5608/3909/598
hsa05143	African trypanosomiasis	4/586	0.122603	0.444898	3553/3910/3569/3606
hsa05230	Central carbon metabolism in cancer	9/586	0.123936	0.444898	8503/5156/3815/80201/2263/5213/8140/2064/6510
hsa05030	Cocaine addiction	6/586	0.128475	0.455355	627/6571/84152/8787/2354/468
hsa00270	Cysteine and methionine metabolism	7/586	0.132528	0.463849	1491/26227/29968/2805/1789/102724560/875
hsa05414	Dilated cardiomyopathy	10/586	0.143211	0.493003	3676/1674/9254/7134/3673/3678/3679/489/3690/3691
hsa04371	Apelin signaling pathway	15/586	0.144379	0.493003	3708/6696/4208/814/8862/5327/5140/595/3709/54331/999/182/2788/4854/3991
hsa04919	Thyroid hormone signaling pathway	15/586	0.152374	0.508233	8503/7068/116931/10231/117247/595/486/5213/2308/1734/489/482/113026/3690/4854
hsa00051	Fructose and mannose metabolism	5/586	0.15247	0.508233	5210/57016/80201/5213/230
hsa04213	Longevity regulating pathway - multiple species	8/586	0.157832	0.515866	8503/3667/3303/3304/3312/2308/3306/3170
hsa00970	Aminoacyl-tRNA biosynthesis	7/586	0.158445	0.515866	8565/6301/2617/833/4141/7453/16
hsa04066	HIF-1 signaling pathway	12/586	0.166127	0.530159	8503/1950/1906/7422/3569/1978/80201/5213/112399/230/2064/2872
hsa00053	Ascorbate and aldarate metabolism	3/586	0.166621	0.530159	54658/7364/55586
hsa04072	Phospholipase D signaling pathway	15/586	0.169061	0.531876	8503/5321/5337/5156/3815/3576/1950/1759/2147/80310/57121/10411/4254/399694/8605
hsa00790	Folate biosynthesis	4/586	0.182471	0.559174	250/57016/2643/55034
hsa05217	Basal cell carcinoma	8/586	0.183342	0.559174	8643/1647/80326/7476/8322/81029/7480/2735
hsa04540	Gap junction	10/586	0.186573	0.559174	3708/5156/1950/347733/80310/347688/79861/3709/10381/10382
hsa04215	Apoptosis - multiple species	5/586	0.187723	0.559174	4804/5414/5366/598/27113
hsa04973	Carbohydrate digestion and absorption	5/586	0.187723	0.559174	8503/3938/486/80201/482
hsa04621	NOD-like receptor signaling pathway	17/586	0.190849	0.562502	2633/2634/10628/6041/84168/3553/3708/3576/2919/2921/2920/3569/3606/3709/3320/10616/598
hsa00220	Arginine biosynthesis	3/586	0.193378	0.564019	2875/2805/84706
hsa00010	Glycolysis / Gluconeogenesis	7/586	0.201188	0.574823	669/80201/9562/5213/5106/218/230
hsa05140	Leishmaniasis	7/586	0.201188	0.574823	3552/3553/3676/3109/3108/3684/718
hsa05218	Melanoma	8/586	0.210498	0.595347	8503/1647/5156/1950/8817/595/80310/999
hsa04550	Signaling pathways regulating pluripotency of stem cells	15/586	0.214593	0.599766	8503/3625/130399/3231/80326/7476/3624/9314/8322/2263/81029/7480/83729/2103/3976
hsa04924	Renin secretion	7/586	0.216344	0.599766	1907/3708/154/1906/5140/3709/5732
hsa04911	Insulin secretion	8/586	0.22463	0.610426	3782/27445/3767/6833/486/482/5864/468
hsa04740	Olfactory transduction	5/586	0.225565	0.610426	5997/83988/57101/123041/2788
hsa00052	Galactose metabolism	4/586	0.22673	0.610426	3938/57016/80201/5213
hsa04380	Osteoclast differentiation	12/586	0.229315	0.610628	8503/2355/3554/3552/3553/814/1436/4982/8061/3690/5608/2354
hsa05034	Alcoholism	15/586	0.234197	0.610628	8349/92815/814/8294/85236/8329/627/6571/54331/399694/84152/2788/2354/468/102724334
hsa05226	Gastric cancer	15/586	0.234197	0.610628	8503/1647/80326/7476/1950/8817/9134/595/8322/2263/81029/7480/399694/999/2064
hsa04218	Cellular senescence	18/586	0.235528	0.610628	8503/1647/83593/3552/3708/3576/3569/3486/85417/1978/9134/595/3709/59341/8900/2308/677/5608
hsa04152	AMPK signaling pathway	13/586	0.242383	0.622635	8503/3667/5210/948/1978/5526/595/5213/8900/2308/5106/3991/126129
hsa01210	2-Oxocarboxylic acid metabolism	3/586	0.249536	0.631846	2875/2805/84706
hsa04670	Leukocyte transendothelial migration	11/586	0.250482	0.631846	8503/83593/7852/3676/9076/10686/90952/10411/3684/5175/10398
hsa05205	Proteoglycans in cancer	21/586	0.260234	0.650585	3339/8503/2335/80326/3708/7476/3791/287/3673/7422/286/3481/595/8322/5328/81029/3709/7480/3678/2064/3690
hsa04022	cGMP-PKG signaling pathway	15/586	0.264902	0.656395	5997/3667/3708/1259/8654/4208/154/9569/5140/486/3709/489/482/10398/468
hsa04727	GABAergic synapse	8/586	0.26892	0.660505	5334/10991/54407/54331/18/9001/2788/773
hsa05330	Allograft rejection	2/586	0.273369	0.665593	3109/3108
hsa00040	Pentose and glucuronate interconversions	3/586	0.278473	0.666431	54658/7364/57016
hsa00534	Glycosaminoglycan biosynthesis - heparan sulfate / heparin	3/586	0.278473	0.666431	2135/26035/9955
hsa04659	Th17 cell differentiation	9/586	0.286435	0.672417	149233/3554/3553/3109/3108/3569/51561/3320/10148
hsa04064	NF-kappa B signaling pathway	10/586	0.287661	0.672417	1647/3554/10913/3553/3576/2919/2921/2920/5328/598
hsa04928	Parathyroid hormone synthesis, secretion and action	11/586	0.288179	0.672417	5142/3708/5337/10568/5144/4208/142680/4322/3709/1591/468
hsa00350	Tyrosine metabolism	3/586	0.307698	0.70975	2805/218/5409
hsa04976	Bile secretion	6/586	0.311717	0.70975	54658/7364/486/123264/482/8714
hsa05320	Autoimmune thyroid disease	2/586	0.313082	0.70975	3109/3108
hsa04972	Pancreatic secretion	7/586	0.314318	0.70975	10136/3708/5646/486/3709/489/482
hsa01200	Carbon metabolism	12/586	0.325457	0.727486	26227/4199/5723/8277/2875/29968/80201/2805/5213/6472/84706/230
hsa04270	Vascular smooth muscle contraction	11/586	0.327369	0.727486	1907/5321/10203/3708/1906/800/133/3709/10398/8605/79924
hsa00650	Butanoate metabolism	3/586	0.337022	0.73069	3155/18/116285
hsa04810	Regulation of actin cytoskeleton	21/586	0.341909	0.73069	8503/7852/3676/2335/5156/1950/3673/10788/8817/2147/80310/2263/57121/3678/3679/3684/3687/3681/3690/3691/10398
hsa01523	Antifolate resistance	4/586	0.345606	0.73069	3553/3569/6472/8714
hsa04960	Aldosterone-regulated sodium reabsorption	4/586	0.345606	0.73069	8503/3667/486/482
hsa04390	Hippo signaling pathway	16/586	0.349124	0.73069	80326/7476/11186/166824/374/154796/392255/286204/595/8322/81029/7480/84962/85407/999/27113
hsa04936	Alcoholic liver disease	12/586	0.350893	0.73069	3553/3576/2919/2921/2920/3569/595/2308/5608/718/728/126129
hsa00120	Primary bile acid biosynthesis	2/586	0.352297	0.73069	1593/8309
hsa00592	alpha-Linolenic acid metabolism	2/586	0.352297	0.73069	5321/8605
hsa04614	Renin-angiotensin system	2/586	0.352297	0.73069	2028/290
hsa05162	Measles	12/586	0.36374	0.733807	8503/3552/3553/3303/3304/3569/9134/595/3312/3306/598/27113
hsa04658	Th1 and Th2 cell differentiation	7/586	0.366124	0.733807	3595/6775/3109/3108/182/4854/10683
hsa00983	Drug metabolism - other enzymes	6/586	0.368441	0.733807	2947/7498/54658/7364/2941/7378
hsa00330	Arginine and proline metabolism	5/586	0.369959	0.733807	2805/1159/2628/5831/54498
hsa00590	Arachidonic acid metabolism	5/586	0.369959	0.733807	5321/4048/5740/8529/8605
hsa04261	Adrenergic signaling in cardiomyocytes	13/586	0.372315	0.733807	9254/7134/154/5526/486/10411/5502/489/482/6324/468/102723475/3753
hsa04620	Toll-like receptor signaling pathway	8/586	0.379534	0.733807	8503/3553/7096/10333/3576/6696/3569/5608
hsa04725	Cholinergic synapse	9/586	0.39067	0.733807	8503/3708/814/3709/54331/1136/2788/773/468
hsa00533	Glycosaminoglycan biosynthesis - keratan sulfate	2/586	0.390701	0.733807	9435/6482
hsa00591	Linoleic acid metabolism	2/586	0.390701	0.733807	5321/8605
hsa04744	Phototransduction	2/586	0.390701	0.733807	1259/8787
hsa04950	Maturity onset diabetes of the young	2/586	0.390701	0.733807	3280/3170
hsa05033	Nicotine addiction	2/586	0.390701	0.733807	773/57030
hsa00514	Other types of O-glycan biosynthesis	5/586	0.391154	0.733807	728819/374378/11226/8693/57452
hsa04150	mTOR signaling pathway	16/586	0.393399	0.733807	83667/8503/80326/3667/7476/6502/58528/729438/1978/64798/6520/8322/54541/81029/7480/8140
hsa05223	Non-small cell lung cancer	8/586	0.395732	0.733807	8503/1647/83593/11186/1950/595/3798/2064
hsa05163	Human cytomegalovirus infection	20/586	0.414506	0.763564	8503/3554/3553/7852/3708/5156/3576/7422/3569/1978/595/3709/54331/5732/6376/3690/5608/2788/811/468
hsa04979	Cholesterol metabolism	4/586	0.418203	0.765339	1593/948/4035/348
hsa00340	Histidine metabolism	2/586	0.428047	0.773247	3034/218
hsa00730	Thiamine metabolism	2/586	0.428047	0.773247	250/122481
hsa04910	Insulin signaling pathway	13/586	0.434623	0.777343	8503/3667/89801/79660/1978/5140/80201/5507/2308/5106/399694/2872/3991
hsa01524	Platinum drug resistance	7/586	0.435867	0.777343	8503/2947/2941/2064/5366/598/27113
hsa04012	ErbB signaling pathway	9/586	0.45138	0.795734	8503/2069/374/1950/9542/1978/399694/145957/2064
hsa05032	Morphine addiction	7/586	0.453193	0.795734	5142/5144/5140/2869/54331/2788/773
hsa04613	Neutrophil extracellular trap formation	12/586	0.454705	0.795734	8503/8349/92815/8294/85236/8329/1183/3684/3690/718/728/102724334
hsa04210	Apoptosis	13/586	0.459577	0.799265	8503/1647/3708/1515/79861/3709/1649/8739/5414/5366/598/27113/468
hsa04360	Axon guidance	17/586	0.475309	0.812748	1969/8503/22854/10500/7852/56920/2049/8633/9723/10371/219699/81029/27289/57522/10154/56963/10398
hsa04650	Natural killer cell mediated cytotoxicity	8/586	0.476369	0.812748	8503/4277/353091/80328/80329/154064/79465/399694
hsa00030	Pentose phosphate pathway	3/586	0.479713	0.812748	8277/5213/230
hsa04720	Long-term potentiation	6/586	0.481844	0.812748	3708/814/3709/10411/5502/468
hsa05213	Endometrial cancer	6/586	0.481844	0.812748	8503/1647/1950/595/999/2064
hsa04068	FoxO signaling pathway	12/586	0.493468	0.826534	100132074/8503/1647/3667/1950/6502/3569/85417/5896/595/2308/5106
hsa00450	Selenocompound metabolism	2/586	0.498872	0.826534	1491/4141
hsa00511	Other glycan degradation	2/586	0.498872	0.826534	2517/4758
hsa05212	Pancreatic cancer	8/586	0.507994	0.830435	8503/1647/5337/1950/7422/595/2064/598
hsa04216	Ferroptosis	4/586	0.511559	0.830435	30061/1356/23657/6520
hsa05416	Viral myocarditis	4/586	0.511559	0.830435	1604/3109/3108/595
hsa04730	Long-term depression	5/586	0.515318	0.830435	5321/3708/3709/773/8605
hsa05231	Choline metabolism in cancer	9/586	0.5258	0.830435	8503/204962/5321/5337/5156/1950/1978/80310/8605
hsa04931	Insulin resistance	10/586	0.527854	0.830435	8503/3667/3569/51085/948/79660/5507/2308/5106/57761
hsa04926	Relaxin signaling pathway	11/586	0.529776	0.830435	8503/59350/1906/7422/1287/4312/4322/54331/399694/2788/468
hsa04975	Fat digestion and absorption	2/586	0.532117	0.830435	948/84649
hsa00410	beta-Alanine metabolism	3/586	0.532808	0.830435	18/218/54498
hsa00860	Porphyrin metabolism	3/586	0.532808	0.830435	54658/1356/7364
hsa04623	Cytosolic DNA-sensing pathway	4/586	0.533851	0.830435	3553/10622/3569/3606
hsa04211	Longevity regulating pathway	8/586	0.538991	0.833799	83667/8503/3667/814/1978/143686/2308/468
hsa03250	Viral life cycle - HIV-1	6/586	0.553988	0.848327	7852/9638/4130/25939/27350/60489
hsa05031	Amphetamine addiction	5/586	0.554442	0.848327	814/6571/84152/2354/468
hsa05214	Glioma	7/586	0.569997	0.867387	8503/1647/5156/1950/814/595/399694
hsa00760	Nicotinate and nicotinamide metabolism	3/586	0.582711	0.872255	5167/4837/23409
hsa04916	Melanogenesis	8/586	0.583983	0.872255	80326/7476/3815/1906/8322/81029/7480/4254
hsa00562	Inositol phosphate metabolism	7/586	0.585759	0.872255	9896/9108/9562/113026/3613/27124/55586
hsa00100	Steroid biosynthesis	2/586	0.593955	0.872255	10682/1591
hsa04728	Dopaminergic synapse	10/586	0.59493	0.872255	3708/5526/6571/3709/3798/54331/84152/2788/773/468
hsa04611	Platelet activation	9/586	0.596475	0.872255	8503/5321/3708/3673/2147/54518/3709/3690/8605
hsa04146	Peroxisome	7/586	0.601233	0.872255	3155/5825/7498/8309/8528/54677/11264
hsa04925	Aldosterone synthesis and secretion	7/586	0.601233	0.872255	3708/814/3709/3164/482/3991/468
hsa05100	Bacterial invasion of epithelial cells	7/586	0.601233	0.872255	8503/2335/1759/3678/399694/999/55964
hsa04062	Chemokine signaling pathway	12/586	0.616383	0.882565	8503/7852/6364/3576/2919/2921/2920/2869/54331/399694/6376/2788
hsa00480	Glutathione metabolism	4/586	0.617496	0.882565	2947/2941/79094/290
hsa05210	Colorectal cancer	8/586	0.626799	0.882565	8503/1647/2069/374/1950/595/5366/27113
hsa04370	VEGF signaling pathway	5/586	0.62766	0.882565	8503/5321/3791/7422/8605
hsa04922	Glucagon signaling pathway	8/586	0.640529	0.882565	3708/5140/3709/5213/2308/5106/126129/468
hsa05164	Influenza A	11/586	0.641949	0.882565	8503/6041/3552/3553/3576/3109/3108/3569/5646/3606/56649
hsa04330	Notch signaling pathway	5/586	0.644788	0.882565	3280/23462/182/4854/10683
hsa04918	Thyroid hormone synthesis	5/586	0.644788	0.882565	3708/486/3709/482/468
hsa05142	Chagas disease	7/586	0.645777	0.882565	8503/3553/10333/3576/3569/718/811
hsa04130	SNARE interactions in vesicular transport	3/586	0.650913	0.882565	415117/8676/51272
hsa04913	Ovarian steroidogenesis	3/586	0.650913	0.882565	5321/1543/8605
hsa05167	Kaposi sarcoma-associated herpesvirus infection	15/586	0.653415	0.882565	8503/3708/3576/2919/2921/2920/4277/7422/3569/595/3709/54331/5608/2788/718
hsa04921	Oxytocin signaling pathway	11/586	0.65351	0.882565	5321/5997/3708/5021/9254/4208/814/595/3709/10398/8605
hsa01522	Endocrine resistance	8/586	0.653971	0.882565	8503/2852/595/399694/2064/182/4854/10683
hsa04927	Cortisol synthesis and secretion	4/586	0.65562	0.882565	3708/3709/3164/468
hsa04920	Adipocytokine signaling pathway	5/586	0.661415	0.88328	3667/948/5106/23205/126129
hsa00564	Glycerophospholipid metabolism	7/586	0.673796	0.88328	5321/5337/2819/54947/162466/8605/23761
hsa04912	GnRH signaling pathway	7/586	0.673796	0.88328	5321/3708/5337/3709/5608/8605/468
hsa00500	Starch and sucrose metabolism	2/586	0.674893	0.88328	5167/80201
hsa04934	Cushing syndrome	11/586	0.686928	0.88328	80326/3708/7476/9134/595/8322/81029/3709/7480/3164/468
hsa05216	Thyroid cancer	3/586	0.691753	0.88328	1647/595/999
hsa04970	Salivary secretion	5/586	0.693128	0.88328	3708/154/486/3709/482
hsa00601	Glycosphingolipid biosynthesis - lacto and neolacto series	2/586	0.698792	0.88328	28/10331
hsa04350	TGF-beta signaling pathway	7/586	0.700396	0.88328	3625/130399/3624/392255/83729/56963/7050
hsa04935	Growth hormone synthesis, secretion and action	8/586	0.728191	0.88328	8503/3667/3708/3486/3709/399694/5608/468
hsa04260	Cardiac muscle contraction	5/586	0.736773	0.88328	9254/7134/486/489/482
hsa04625	C-type lectin receptor signaling pathway	7/586	0.737551	0.88328	8503/3553/3708/3569/26253/3709/51561
hsa04340	Hedgehog signaling pathway	4/586	0.739332	0.88328	8643/595/50937/2735
hsa00563	Glycosylphosphatidylinositol (GPI)-anchor biosynthesis	2/586	0.742217	0.88328	80055/2822
hsa04742	Taste transduction	2/586	0.742217	0.88328	6328/773
hsa05130	Pathogenic Escherichia coli infection	15/586	0.744631	0.88328	9181/3554/3553/9076/10686/3576/347733/3569/2147/3606/347688/79861/57121/10381/10382
hsa05225	Hepatocellular carcinoma	13/586	0.745439	0.88328	8503/1647/2947/80326/7476/2941/3481/595/8322/81029/7480/399694/598
hsa05120	Epithelial cell signaling in Helicobacter pylori infection	5/586	0.750272	0.88328	3576/2919/2921/2920/50617
hsa00561	Glycerolipid metabolism	4/586	0.75408	0.88328	11343/57016/2710/84649
hsa04217	Necroptosis	10/586	0.754453	0.88328	5321/92815/3552/3553/6775/8329/6609/3320/10616/8605
hsa00603	Glycosphingolipid biosynthesis - globo and isoglobo series	1/586	0.755037	0.88328	6482
hsa04310	Wnt signaling pathway	12/586	0.759757	0.88328	57216/80326/7476/64840/4920/8061/595/8322/4316/81029/7480/85407
hsa01040	Biosynthesis of unsaturated fatty acids	2/586	0.761849	0.88328	6785/83401
hsa00230	Purine metabolism	9/586	0.76223	0.88328	5142/7498/8654/5144/2766/22875/5167/5140/122481
hsa01240	Biosynthesis of cofactors	11/586	0.766075	0.88328	10797/250/54658/7364/25902/29968/8630/6472/2643/122481/53630
hsa00062	Fatty acid elongation	2/586	0.780172	0.88328	6785/83401
hsa04710	Circadian rhythm	2/586	0.780172	0.88328	8864/79365
hsa00061	Fatty acid biosynthesis	1/586	0.78019	0.88328	23205
hsa04664	Fc epsilon RI signaling pathway	4/586	0.781636	0.88328	8503/5321/5608/8605
hsa04142	Lysosome	10/586	0.790986	0.88328	2517/7805/3373/27074/2760/4758/26503/50617/1515/6609
hsa05131	Shigellosis	19/586	0.80072	0.88328	100132074/8503/9181/3554/3553/3708/3576/58528/3606/80201/3709/3678/2308/113026/10616/598/10398/718/55964
hsa04977	Vitamin digestion and absorption	1/586	0.802764	0.88328	8029
hsa04971	Gastric acid secretion	4/586	0.806687	0.88328	389015/3708/3709/482
hsa04914	Progesterone-mediated oocyte maturation	7/586	0.811345	0.88328	8503/132864/85417/5140/8900/3320/994
hsa05020	Prion disease	19/586	0.813088	0.88328	8503/3552/3553/3708/347733/3303/3304/3569/3312/347688/79861/3709/56901/1649/3798/3306/10381/10382/468
hsa00640	Propanoate metabolism	2/586	0.81314	0.88328	79611/18
hsa01212	Fatty acid metabolism	4/586	0.818308	0.88328	6785/83401/23205/126129
hsa04961	Endocrine and other factor-regulated calcium reabsorption	3/586	0.819374	0.88328	1759/486/482
hsa00531	Glycosaminoglycan degradation	1/586	0.823024	0.88328	3373
hsa00770	Pantothenate and CoA biosynthesis	1/586	0.841205	0.88328	5167
hsa05340	Primary immunodeficiency	1/586	0.841205	0.88328	5896
hsa04136	Autophagy - other	2/586	0.841622	0.88328	285973/115201
hsa04723	Retrograde endocannabinoid signaling	8/586	0.842158	0.88328	3708/11343/3709/56901/54331/2788/773/57030
hsa05169	Epstein-Barr virus infection	13/586	0.85513	0.88328	9636/8503/1647/3280/6502/3109/3108/3569/9134/595/8900/5608/811
hsa05135	Yersinia infection	9/586	0.860663	0.88328	8503/3553/3676/2335/3576/3569/3606/3678/5608
hsa04071	Sphingolipid signaling pathway	8/586	0.863794	0.88328	8503/130367/5337/340485/1903/6609/5526/123099
hsa04966	Collecting duct acid secretion	1/586	0.872164	0.88328	50617
hsa04530	Tight junction	11/586	0.874518	0.88328	9181/9076/10686/79778/154796/595/79861/51762/2064/10398/27134
hsa00071	Fatty acid degradation	2/586	0.887084	0.88328	23205/126129
hsa00620	Pyruvate metabolism	2/586	0.887084	0.88328	4199/5106
hsa01250	Biosynthesis of nucleotide sugars	2/586	0.887084	0.88328	80201/55586
hsa04722	Neurotrophin signaling pathway	8/586	0.888841	0.88328	8503/3667/814/627/399694/4804/4909/468
hsa05220	Chronic myeloid leukemia	5/586	0.895239	0.88328	8503/1647/595/399694/598
hsa00513	Various types of N-glycan biosynthesis	2/586	0.89639	0.88328	57134/83539
hsa04622	RIG-I-like receptor signaling pathway	3/586	0.899067	0.88328	9636/3576/79132
hsa01232	Nucleotide metabolism	5/586	0.901596	0.88328	7498/2766/5167/7378/122481
hsa04070	Phosphatidylinositol signaling system	6/586	0.90547	0.88328	8503/3708/9108/3709/113026/3613
hsa04932	Non-alcoholic fatty liver disease	10/586	0.916029	0.88328	8503/3552/3553/3667/3576/3569/51085/56901/1649/468
hsa03060	Protein export	1/586	0.917172	0.88328	60559
hsa04713	Circadian entrainment	4/586	0.917819	0.88328	8864/3708/54331/2788
hsa05211	Renal cell carcinoma	4/586	0.917819	0.88328	8503/2034/7422/112399
hsa05166	Human T-cell leukemia virus 1 infection	14/586	0.925822	0.88328	8503/7850/3554/3109/3108/3569/9134/8061/595/4316/8900/598/811/468
hsa05203	Viral carcinogenesis	12/586	0.929564	0.88328	8503/8349/6502/8294/85236/9134/595/8900/5366/718/468/102724334
hsa05010	Alzheimer disease	26/586	0.930518	0.88328	8503/3552/3553/80326/3667/3708/7476/6622/347733/3569/55630/8322/347688/79861/81029/3709/7480/4035/56901/1649/3798/10381/489/10382/348/468
hsa05170	Human immunodeficiency virus 1 infection	13/586	0.930801	0.88328	8503/7852/3708/85417/3709/54331/5608/598/25939/2788/811/27350/60489
hsa00630	Glyoxylate and dicarboxylate metabolism	1/586	0.933336	0.88328	6472
hsa05012	Parkinson disease	17/586	0.939533	0.88328	3708/7318/6622/1843/347733/55630/347688/79861/6571/3709/56901/1649/3798/10381/598/10382/468
hsa04917	Prolactin signaling pathway	3/586	0.94115	0.88328	8503/595/399694
hsa04141	Protein processing in endoplasmic reticulum	11/586	0.944339	0.88328	57134/56605/22824/3303/3304/3312/1649/3306/3320/811/468
hsa04140	Autophagy - animal	9/586	0.944515	0.88328	8503/3667/3708/58528/285973/115201/64798/54541/598
hsa04110	Cell cycle	8/586	0.948319	0.88328	1647/6502/85417/9134/1028/595/8900/994
hsa04662	B cell receptor signaling pathway	3/586	0.949776	0.88328	8503/8519/118788
hsa05161	Hepatitis B	9/586	0.95299	0.88328	3339/8503/6775/3576/3569/9134/8900/5608/468
hsa00280	Valine, leucine and isoleucine degradation	2/586	0.953215	0.88328	3155/18
hsa00020	Citrate cycle (TCA cycle)	1/586	0.956828	0.88328	5106
hsa00380	Tryptophan metabolism	1/586	0.956828	0.88328	1543
hsa05022	Pathways of neurodegeneration - multiple diseases	31/586	0.957681	0.88328	84134/1768/3552/3553/80326/3708/7476/7318/6622/347733/9896/3569/627/8322/347688/79861/81029/3709/7480/5630/56901/1649/3798/55567/10381/489/9001/5608/598/10382/468
hsa05132	Salmonella infection	16/586	0.958593	0.88328	3553/10333/3576/347733/3569/1780/6990/3606/347688/79861/3798/3320/10381/5608/10398/10382
hsa00240	Pyrimidine metabolism	2/586	0.970325	0.88328	5167/7378
hsa03460	Fanconi anemia pathway	2/586	0.970325	0.88328	3280/353497
hsa03020	RNA polymerase	1/586	0.97205	0.88328	10622
hsa04666	Fc gamma R-mediated phagocytosis	4/586	0.974525	0.88328	8503/5321/5337/8605
hsa05160	Hepatitis C	7/586	0.97633	0.88328	8503/6041/9076/10686/1950/595/3434
hsa04137	Mitophagy - animal	3/586	0.979597	0.88328	285973/598/468
hsa05171	Coronavirus disease - COVID-19	10/586	0.983826	0.88328	9636/8503/3553/200916/3576/3569/2147/4312/718/728
hsa05235	PD-L1 expression and PD-1 checkpoint pathway in cancer	3/586	0.98416	0.88328	8503/1950/5608
hsa04962	Vasopressin-regulated water reabsorption	1/586	0.985449	0.88328	1780
hsa05017	Spinocerebellar ataxia	6/586	0.986705	0.88328	8503/3708/56652/3709/489/773
hsa03022	Basal transcription factors	1/586	0.988297	0.88328	9569
hsa00520	Amino sugar and nucleotide sugar metabolism	1/586	0.991559	0.88328	80201
hsa05110	Vibrio cholerae infection	1/586	0.992431	0.88328	50617
hsa04114	Oocyte meiosis	5/586	0.992794	0.88328	3708/132864/9134/5526/3709
hsa05208	Chemical carcinogenesis - reactive oxygen species	10/586	0.993589	0.88328	8503/2947/5337/1950/1836/7422/2941/1645/56901/1543
hsa00510	N-Glycan biosynthesis	1/586	0.993913	0.88328	57134
hsa04520	Adherens junction	2/586	0.994008	0.88328	999/2064
hsa05016	Huntington disease	15/586	0.995864	0.88328	1768/3708/6507/347733/627/347688/79861/56901/3798/55567/10381/9001/7052/10382/27113
hsa05014	Amyotrophic lateral sclerosis	19/586	0.996069	0.88328	84134/1768/9542/347733/9896/347688/79861/5630/56901/1649/3798/145957/55567/10381/9001/5608/598/10382/468
hsa03018	RNA degradation	2/586	0.996955	0.88328	7832/5213
hsa03040	Spliceosome	5/586	0.997795	0.88328	3303/3304/51362/3312/3306
hsa04144	Endocytosis	11/586	0.999305	0.88328	7852/5337/5156/3303/3304/1759/3312/2869/2263/3798/3306
hsa05415	Diabetic cardiomyopathy	6/586	0.999542	0.88328	8503/3667/948/5165/56901/489
hsa04660	T cell receptor signaling pathway	1/586	0.999715	0.88328	8503
hsa00190	Oxidative phosphorylation	2/586	0.999907	0.88328	50617/56901
hsa03015	mRNA surveillance pathway	1/586	0.999931	0.88328	5526
hsa05168	Herpes simplex virus 1 infection	23/586	0.99996	0.88328	127396/8503/6041/3553/3109/3108/3569/27153/1978/7539/3678/10308/3690/598/80032/718/90594/811/100129842/57615/100129543/9534/342908
hsa03013	Nucleocytoplasmic transport	1/586	0.999982	0.88328	79711
hsa04120	Ubiquitin mediated proteolysis	2/586	0.999995	0.88328	7318/6502
hsa04714	Thermogenesis	5/586	0.999995	0.88328	11343/90639/56901/3991/126129
hsa03010	Ribosome	1/586	0.999999	0.88328	200916

[truncated: 1 more sheets: Table S11]
